# Supplementary material for: Asymmetric transformation of achiral gold nanoclusters with negative nonlinear dependence between chiroptical activity and enantiomeric excess
Source: Nat Commun. 2023 Jun 22;14:3730. doi: 10.1038/s41467-023-39462-w (PMC10287656; doi:10.1038/s41467-023-39462-w)
Supplement: Supplementary file 4 — Source Data [file 41467_2023_39462_MOESM4_ESM.xlsx]

## Sheet: Figure 1.
Figure 1.b									Figure 1.c
250	0.88277	250	1.29667	250	1.49497	250	1.36512		2837.22	43	3803.91	0.04073	3803.91	0
251	0.86968	251	1.25165	251	1.44368	251	1.31561		2837.34	46	3803.94	0.04412	3803.91	0
252	0.85859	252	1.21109	252	1.39493	252	1.27083		2837.47	40	3803.97	0.04624	3803.92	0
253	0.84863	253	1.17365	253	1.35031	253	1.2308		2837.61	60	3803.99	0.04672	3803.93	0
254	0.8402	254	1.13984	254	1.31052	254	1.19483		2837.74	76	3804.02	0.04636	3803.94	0
255	0.83224	255	1.10814	255	1.27413	255	1.16077		2837.87	13	3804.05	0.04748	3803.94	0
256	0.82498	256	1.07951	256	1.24123	256	1.13146		2838	68	3804.07	0.04962	3803.95	0
257	0.81875	257	1.05442	257	1.21197	257	1.10505		2838.13	18	3804.1	0.05179	3803.96	1.0203e-07
258	0.81257	258	1.03191	258	1.18542	258	1.08135		2838.27	49	3804.13	0.05179	3803.97	3.74619e-07
259	0.80715	259	1.01257	259	1.16346	259	1.06116		2838.4	68	3804.15	0.0505	3803.98	8.17259e-07
260	0.80286	260	0.99644	260	1.14506	260	1.04573		2838.53	30	3804.18	0.04859	3803.98	1.43147e-06
261	0.7992	261	0.98339	261	1.1285	261	1.03257		2838.66	37	3804.21	0.04724	3803.99	2.21827e-06
262	0.79546	262	0.97202	262	1.11489	262	1.02177		2838.8	10	3804.24	0.04606	3804	3.17766e-06
263	0.79157	263	0.96203	263	1.10336	263	1.01174		2838.93	37	3804.26	0.04547	3804.01	4.31472e-06
264	0.78699	264	0.95166	264	1.09047	264	1.00201		2839.06	75	3804.29	0.04604	3804.01	5.63452e-06
265	0.7821	265	0.94327	265	1.07955	265	0.99177		2839.19	21	3804.32	0.04847	3804.02	7.15736e-06
266	0.77825	266	0.93313	266	1.0668	266	0.98232		2839.32	30	3804.34	0.05227	3804.03	8.88325e-06
267	0.77466	267	0.925	267	1.05545	267	0.97265		2839.46	29	3804.37	0.05532	3804.04	1.07107e-05
268	0.77303	268	0.91677	268	1.04508	268	0.9652		2839.59	55	3804.4	0.05549	3804.05	1.27919e-05
269	0.77126	269	0.90926	269	1.03575	269	0.95755		2839.72	47	3804.42	0.05286	3804.05	1.50254e-05
270	0.76676	270	0.90325	270	1.02793	270	0.95259		2839.85	20	3804.45	0.04823	3804.06	1.74112e-05
271	0.76135	271	0.89918	271	1.02289	271	0.94732		2839.98	53	3804.48	0.044	3804.07	2.00508e-05
272	0.7558	272	0.89668	272	1.01595	272	0.94283		2840.12	40	3804.5	0.04116	3804.08	2.28934e-05
273	0.75162	273	0.89251	273	1.01041	273	0.93982		2840.25	13	3804.53	0.0406	3804.08	2.58883e-05
274	0.74735	274	0.88794	274	1.00427	274	0.93551		2840.38	49	3804.56	0.04154	3804.09	2.90863e-05
275	0.74263	275	0.88275	275	0.9965	275	0.93009		2840.51	47	3804.59	0.04404	3804.1	3.25381e-05
276	0.73725	276	0.8774	276	0.98705	276	0.92297		2840.64	71	3804.61	0.04946	3804.11	3.61421e-05
277	0.73199	277	0.87126	277	0.97805	277	0.91573		2840.78	71	3804.64	0.0581	3804.12	3.98985e-05
278	0.72668	278	0.86466	278	0.96982	278	0.91099		2840.91	48	3804.67	0.06877	3804.12	4.39594e-05
279	0.72084	279	0.85934	279	0.96108	279	0.90449		2841.04	65	3804.69	0.07906	3804.13	4.82234e-05
280	0.71542	280	0.85281	280	0.95313	280	0.89763		2841.17	55	3804.72	0.0871	3804.14	5.27919e-05
281	0.70943	281	0.84717	281	0.94588	281	0.89157		2841.31	18	3804.75	0.09369	3804.15	5.73604e-05
282	0.70332	282	0.84258	282	0.94004	282	0.88674		2841.44	56	3804.77	0.10194	3804.16	6.24365e-05
283	0.69769	283	0.83786	283	0.9334	283	0.8806		2841.57	77	3804.8	0.11409	3804.16	6.75127e-05
284	0.69255	284	0.83201	284	0.92957	284	0.87664		2841.7	80	3804.83	0.13181	3804.17	7.25888e-05
285	0.68744	285	0.82867	285	0.92618	285	0.87239		2841.83	28	3804.85	0.15546	3804.18	7.86802e-05
286	0.68256	286	0.8236	286	0.92156	286	0.86737		2841.97	59	3804.88	0.18789	3804.19	8.4264e-05
287	0.67818	287	0.81995	287	0.91961	287	0.86318		2842.1	68	3804.91	0.22917	3804.19	9.03553e-05
288	0.67374	288	0.81598	288	0.91506	288	0.85972		2842.23	38	3804.93	0.27561	3804.2	9.69543e-05
289	0.66951	289	0.81244	289	0.90881	289	0.85712		2842.36	30	3804.96	0.32193	3804.21	0.000103553
290	0.66605	290	0.81022	290	0.90293	290	0.85339		2842.49	41	3804.99	0.36383	3804.22	0.00011066
291	0.66181	291	0.80651	291	0.89767	291	0.85156		2842.63	72	3805.02	0.40138	3804.23	0.000117766
292	0.65782	292	0.80419	292	0.89045	292	0.84723		2842.76	42	3805.04	0.43283	3804.23	0.000124873
293	0.65374	293	0.8011	293	0.88513	293	0.84623		2842.89	43	3805.07	0.45327	3804.24	0.000132995
294	0.64998	294	0.79877	294	0.88085	294	0.8422		2843.02	48	3805.1	0.45841	3804.25	0.000141117
295	0.6453	295	0.79557	295	0.87786	295	0.83854		2843.15	46	3805.12	0.44918	3804.26	0.000149239
296	0.64132	296	0.79288	296	0.87496	296	0.83608		2843.29	74	3805.15	0.43245	3804.26	0.000158376
297	0.63665	297	0.78977	297	0.87212	297	0.83305		2843.42	40	3805.18	0.41309	3804.27	0.000167005
298	0.63318	298	0.78667	298	0.86662	298	0.83018		2843.55	45	3805.2	0.39145	3804.28	0.00017665
299	0.62899	299	0.78492	299	0.85936	299	0.82878		2843.68	53	3805.23	0.36808	3804.29	0.000186294
300	0.6241	300	0.78275	300	0.8515	300	0.825		2843.82	45	3805.26	0.34399	3804.3	0.000196447
301	0.61955	301	0.77994	301	0.84212	301	0.82252		2843.95	20	3805.29	0.32443	3804.3	0.000207107
302	0.61541	302	0.77718	302	0.83223	302	0.81918		2844.08	51	3805.31	0.31413	3804.31	0.000217766
303	0.61163	303	0.77333	303	0.82273	303	0.81643		2844.21	60	3805.34	0.3177	3804.32	0.000228934
304	0.6067	304	0.76926	304	0.81385	304	0.81203		2844.34	33	3805.37	0.33819	3804.33	0.000240609
305	0.60163	305	0.76431	305	0.80641	305	0.80719		2844.48	46	3805.39	0.37633	3804.33	0.000252792
306	0.59718	306	0.75837	306	0.79724	306	0.80099		2844.61	58	3805.42	0.43128	3804.34	0.000265482
307	0.59308	307	0.75028	307	0.78782	307	0.79262		2844.74	34	3805.45	0.49799	3804.35	0.000278173
308	0.58791	308	0.74211	308	0.77644	308	0.78339		2844.87	34	3805.47	0.57068	3804.36	0.000291878
309	0.58401	309	0.7322	309	0.76615	309	0.77308		2845	22	3805.5	0.64166	3804.37	0.000306091
310	0.57971	310	0.72285	310	0.75582	310	0.76333		2845.14	28	3805.53	0.70248	3804.37	0.000320305
311	0.57527	311	0.71292	311	0.74531	311	0.75233		2845.27	42	3805.55	0.7465	3804.38	0.000335533
312	0.57125	312	0.70394	312	0.73453	312	0.7418		2845.4	160	3805.58	0.77312	3804.39	0.000350761
313	0.56709	313	0.69325	313	0.7239	313	0.7304		2845.53	60	3805.61	0.78024	3804.4	0.000367005
314	0.56207	314	0.68123	314	0.71058	314	0.71833		2845.66	172	3805.64	0.76626	3804.41	0.000383756
315	0.55741	315	0.66938	315	0.69869	315	0.70605		2845.8	79	3805.66	0.73209	3804.41	0.000401015
316	0.55203	316	0.6594	316	0.68705	316	0.69419		2845.93	15	3805.69	0.68364	3804.42	0.000419289
317	0.54704	317	0.64912	317	0.67728	317	0.68401		2846.06	70	3805.72	0.62816	3804.43	0.000437563
318	0.541	318	0.64006	318	0.66831	318	0.67487		2846.19	43	3805.74	0.57316	3804.44	0.00045736
319	0.53525	319	0.63132	319	0.65823	319	0.66573		2846.32	46	3805.77	0.52439	3804.44	0.000477157
320	0.53119	320	0.62433	320	0.65192	320	0.65846		2846.46	40	3805.8	0.48647	3804.45	0.00049797
321	0.52327	321	0.60991	321	0.63638	321	0.64162		2846.59	60	3805.82	0.46311	3804.46	0.000517766
322	0.51653	322	0.59925	322	0.62548	322	0.63117		2846.72	176	3805.85	0.45803	3804.47	0.000543147
323	0.51047	323	0.59078	323	0.61659	323	0.6227		2846.85	13	3805.88	0.47282	3804.48	0.000568528
324	0.50415	324	0.58506	324	0.61158	324	0.61691		2846.99	68	3805.9	0.50892	3804.48	0.000593909
325	0.49858	325	0.57936	325	0.60486	325	0.61204		2847.12	18	3805.93	0.56901	3804.49	0.000619289
326	0.49251	326	0.57307	326	0.59824	326	0.60485		2847.25	49	3805.96	0.64881	3804.5	0.00064467
327	0.48708	327	0.56338	327	0.58768	327	0.59485		2847.38	68	3805.99	0.73894	3804.51	0.000675127
328	0.48144	328	0.55203	328	0.57515	328	0.58082		2847.51	130	3806.01	0.82607	3804.51	0.000705584
329	0.47509	329	0.53703	329	0.55849	329	0.56487		2847.65	137	3806.04	0.90294	3804.52	0.000741117
330	0.46871	330	0.52138	330	0.54214	330	0.54766		2847.78	10	3806.07	0.96277	3804.53	0.000771574
331	0.46289	331	0.50478	331	0.5238	331	0.5298		2847.91	37	3806.09	0.99968	3804.54	0.000807107
332	0.45628	332	0.48695	332	0.50608	332	0.50962		2848.04	75	3806.12	1.00779	3804.55	0.00084264
333	0.45032	333	0.47035	333	0.48807	333	0.49168		2848.17	21	3806.15	0.9871	3804.55	0.000883249
334	0.44431	334	0.45391	334	0.47124	334	0.47399		2848.31	30	3806.17	0.93918	3804.56	0.000923858
335	0.43818	335	0.43821	335	0.45602	335	0.45748		2848.44	29	3806.2	0.8749	3804.57	0.000964467
336	0.43299	336	0.42489	336	0.44169	336	0.44243		2848.57	55	3806.23	0.80233	3804.58	0.00101
337	0.42694	337	0.4115	337	0.42881	337	0.42908		2848.7	47	3806.25	0.72909	3804.58	0.00106
338	0.42181	338	0.40067	338	0.41691	338	0.41675		2848.83	20	3806.28	0.65913	3804.59	0.0011
339	0.41673	339	0.39055	339	0.40807	339	0.40666		2848.97	53	3806.31	0.60161	3804.6	0.00115
340	0.41212	340	0.38143	340	0.39943	340	0.39783		2849.1	40	3806.34	0.56142	3804.61	0.00121
341	0.40822	341	0.37297	341	0.39088	341	0.38784		2849.23	13	3806.36	0.54117	3804.62	0.00126
342	0.40322	342	0.36564	342	0.38305	342	0.37998		2849.36	49	3806.39	0.54192	3804.62	0.00132
343	0.39939	343	0.35877	343	0.37572	343	0.37255		2849.5	47	3806.42	0.5641	3804.63	0.00138
344	0.39497	344	0.35228	344	0.36944	344	0.36601		2849.63	71	3806.44	0.60597	3804.64	0.00145
345	0.39101	345	0.34607	345	0.36327	345	0.35967		2849.76	71	3806.47	0.66899	3804.65	0.00151
346	0.3864	346	0.34057	346	0.35796	346	0.35399		2849.89	48	3806.5	0.74426	3804.66	0.00158
347	0.384	347	0.3355	347	0.35248	347	0.34838		2850.02	65	3806.52	0.82092	3804.66	0.00165
348	0.37984	348	0.32998	348	0.34736	348	0.34387		2850.16	55	3806.55	0.88229	3804.67	0.00173
349	0.37557	349	0.3261	349	0.34243	349	0.33913		2850.29	18	3806.58	0.92042	3804.68	0.00181
350	0.3716	350	0.32157	350	0.33867	350	0.33435		2850.42	56	3806.6	0.93147	3804.69	0.0019
351	0.36878	351	0.31816	351	0.33396	351	0.33039		2850.55	77	3806.63	0.91757	3804.69	0.00199
352	0.36533	352	0.31417	352	0.32972	352	0.32576		2850.68	80	3806.66	0.88196	3804.7	0.00208
353	0.36265	353	0.30964	353	0.32699	353	0.32259		2850.82	28	3806.68	0.83013	3804.71	0.00218
354	0.3591	354	0.30657	354	0.3237	354	0.31933		2850.95	59	3806.71	0.76893	3804.72	0.00229
355	0.35723	355	0.30352	355	0.31996	355	0.31596		2851.08	68	3806.74	0.7051	3804.73	0.0024
356	0.35329	356	0.29924	356	0.3162	356	0.31224		2851.21	38	3806.77	0.6419	3804.73	0.00252
357	0.35056	357	0.29665	357	0.31259	357	0.30885		2851.34	30	3806.79	0.58345	3804.74	0.00265
358	0.34849	358	0.29385	358	0.30884	358	0.30483		2851.48	41	3806.82	0.5318	3804.75	0.0028
359	0.34533	359	0.28977	359	0.30681	359	0.30213		2851.61	72	3806.85	0.49388	3804.76	0.00296
360	0.34333	360	0.28721	360	0.30229	360	0.29889		2851.74	42	3806.87	0.47679	3804.76	0.00314
361	0.34052	361	0.28224	361	0.29955	361	0.29515		2851.87	43	3806.9	0.48374	3804.77	0.00334
362	0.33804	362	0.27941	362	0.29588	362	0.29148		2852.01	48	3806.93	0.51174	3804.78	0.00357
363	0.33404	363	0.27617	363	0.29127	363	0.2885		2852.14	46	3806.95	0.55762	3804.79	0.00385
364	0.33272	364	0.27292	364	0.28697	364	0.28324		2852.27	74	3806.98	0.61602	3804.8	0.00418
365	0.33014	365	0.26845	365	0.28519	365	0.28232		2852.4	40	3807.01	0.67976	3804.8	0.00459
366	0.32754	366	0.26574	366	0.28209	366	0.27754		2852.53	45	3807.04	0.7379	3804.81	0.00508
367	0.32482	367	0.2627	367	0.27833	367	0.27527		2852.67	53	3807.06	0.77919	3804.82	0.00574
368	0.32218	368	0.25965	368	0.27586	368	0.27239		2852.8	45	3807.09	0.79776	3804.83	0.0065
369	0.32015	369	0.25764	369	0.272	369	0.26829		2852.93	20	3807.12	0.79286	3804.83	0.00746
370	0.31369	370	0.25812	370	0.26607	370	0.27212		2853.06	51	3807.14	0.76695	3804.84	0.00863
371	0.31064	371	0.25439	371	0.26194	371	0.26819		2853.19	60	3807.17	0.71998	3804.85	0.01015
372	0.30784	372	0.25128	372	0.25856	372	0.26498		2853.33	33	3807.2	0.65754	3804.86	0.01203
373	0.30507	373	0.24829	373	0.25537	373	0.26189		2853.46	46	3807.22	0.58657	3804.87	0.01437
374	0.3021	374	0.24542	374	0.25205	374	0.25865		2853.59	58	3807.25	0.51769	3804.87	0.01716
375	0.29934	375	0.24248	375	0.24886	375	0.25567		2853.72	34	3807.28	0.45673	3804.88	0.02061
376	0.29656	376	0.23974	376	0.24568	376	0.25252		2853.85	34	3807.3	0.40689	3804.89	0.02467
377	0.29373	377	0.23678	377	0.24262	377	0.24952		2853.99	22	3807.33	0.37054	3804.9	0.02954
378	0.29101	378	0.23416	378	0.23964	378	0.24663		2854.12	28	3807.36	0.35123	3804.91	0.03548
379	0.28824	379	0.23154	379	0.23672	379	0.24389		2854.25	42	3807.39	0.35091	3804.91	0.04239
380	0.28559	380	0.22906	380	0.23391	380	0.24121		2854.38	60	3807.41	0.36753	3804.92	0.05041
381	0.28312	381	0.22672	381	0.23119	381	0.23861		2854.52	60	3807.44	0.3932	3804.93	0.0599
382	0.2808	382	0.22432	382	0.22861	382	0.23615		2854.65	72	3807.47	0.42363	3804.94	0.07005
383	0.27848	383	0.22205	383	0.22604	383	0.23372		2854.78	79	3807.49	0.4533	3804.94	0.08223
384	0.27599	384	0.21979	384	0.22337	384	0.23124		2854.91	15	3807.52	0.48211	3804.95	0.09543
385	0.2737	385	0.2175	385	0.22083	385	0.22882		2855.04	170	3807.55	0.50349	3804.96	0.11015
386	0.27131	386	0.21519	386	0.21825	386	0.22623		2855.18	43	3807.57	0.51395	3804.97	0.1264
387	0.26905	387	0.21298	387	0.21588	387	0.22393		2855.31	46	3807.6	0.51077	3804.98	0.14416
388	0.26676	388	0.21086	388	0.21344	388	0.22158		2855.44	40	3807.63	0.4956	3804.98	0.16294
389	0.26454	389	0.20878	389	0.21115	389	0.21923		2855.57	60	3807.65	0.47035	3804.99	0.18325
390	0.26227	390	0.20673	390	0.20898	390	0.21703		2855.7	76	3807.68	0.43639	3805	0.20457
391	0.26017	391	0.20471	391	0.20674	391	0.21488		2855.84	13	3807.71	0.396	3805.01	0.2264
392	0.2581	392	0.20286	392	0.2048	392	0.21286		2855.97	68	3807.74	0.35513	3805.01	0.24924
393	0.25622	393	0.20109	393	0.20297	393	0.21105		2856.1	18	3807.76	0.31994	3805.02	0.27259
394	0.25439	394	0.19949	394	0.20125	394	0.20936		2856.23	49	3807.79	0.29522	3805.03	0.29594
395	0.25258	395	0.19796	395	0.19967	395	0.20775		2856.36	168	3807.82	0.28042	3805.04	0.31878
396	0.25089	396	0.19652	396	0.19823	396	0.20626		2856.5	30	3807.84	0.27489	3805.05	0.34112
397	0.24928	397	0.19505	397	0.19684	397	0.20486		2856.63	37	3807.87	0.2763	3805.05	0.36244
398	0.24755	398	0.19368	398	0.19546	398	0.20341		2856.76	10	3807.9	0.28291	3805.06	0.38274
399	0.24577	399	0.19223	399	0.19418	399	0.20198		2856.89	37	3807.92	0.29153	3805.07	0.40051
400	0.24482	400	0.19111	400	0.19303	400	0.2011		2857.03	75	3807.95	0.30224	3805.08	0.41675
401	0.2424	401	0.18959	401	0.19168	401	0.1997		2857.16	21	3807.98	0.31559	3805.08	0.43046
402	0.24065	402	0.1883	402	0.19058	402	0.19847		2857.29	130	3808	0.33102	3805.09	0.44162
403	0.2389	403	0.18704	403	0.18954	403	0.1973		2857.42	29	3808.03	0.34404	3805.1	0.44975
404	0.23711	404	0.18578	404	0.18851	404	0.19617		2857.55	155	3808.06	0.35133	3805.11	0.45431
405	0.23538	405	0.18455	405	0.18747	405	0.195		2857.69	47	3808.09	0.35297	3805.12	0.45635
406	0.23364	406	0.1834	406	0.18638	406	0.19386		2857.82	70	3808.11	0.35031	3805.12	0.45431
407	0.23204	407	0.18225	407	0.18531	407	0.19286		2857.95	53	3808.14	0.34109	3805.13	0.44924
408	0.23041	408	0.18109	408	0.18424	408	0.19172		2858.08	40	3808.17	0.32388	3805.14	0.44112
409	0.22884	409	0.18001	409	0.18315	409	0.1906		2858.21	13	3808.19	0.29962	3805.15	0.42995
410	0.22727	410	0.17887	410	0.18208	410	0.18953		2858.35	49	3808.22	0.27365	3805.16	0.41624
411	0.22582	411	0.17782	411	0.18088	411	0.18834		2858.48	47	3808.25	0.24843	3805.16	0.4
412	0.22421	412	0.17653	412	0.17958	412	0.18709		2858.61	71	3808.27	0.22488	3805.17	0.38173
413	0.22264	413	0.17533	413	0.17824	413	0.18588		2858.74	71	3808.3	0.20365	3805.18	0.36193
414	0.22107	414	0.17398	414	0.1768	414	0.18446		2858.87	68	3808.33	0.18677	3805.19	0.34061
415	0.21951	415	0.17271	415	0.17537	415	0.1831		2859.01	65	3808.35	0.17681	3805.19	0.31827
416	0.21796	416	0.1714	416	0.17395	416	0.18175		2859.14	55	3808.38	0.17264	3805.2	0.29543
417	0.21644	417	0.17015	417	0.17243	417	0.18025		2859.27	18	3808.41	0.17147	3805.21	0.27259
418	0.21492	418	0.16889	418	0.17094	418	0.17887		2859.4	56	3808.44	0.17192	3805.22	0.24924
419	0.2135	419	0.16757	419	0.16941	419	0.17751		2859.53	77	3808.46	0.17565	3805.23	0.2269
420	0.21212	420	0.16635	420	0.168	420	0.17608		2859.67	80	3808.49	0.18516	3805.23	0.20508
421	0.2108	421	0.16512	421	0.16661	421	0.17479		2859.8	28	3808.52	0.19926	3805.24	0.18426
422	0.2096	422	0.16392	422	0.16521	422	0.17349		2859.93	59	3808.54	0.21569	3805.25	0.16447
423	0.20846	423	0.16273	423	0.16387	423	0.17224		2860.06	68	3808.57	0.23162	3805.26	0.14619
424	0.20735	424	0.16158	424	0.16256	424	0.17104		2860.2	38	3808.6	0.24381	3805.26	0.12893
425	0.20631	425	0.16046	425	0.16121	425	0.16979		2860.33	30	3808.62	0.24992	3805.27	0.1132
426	0.2052	426	0.15925	426	0.15985	426	0.16856		2860.46	41	3808.65	0.24669	3805.28	0.09898
427	0.20421	427	0.158	427	0.1584	427	0.16725		2860.59	72	3808.68	0.23478	3805.29	0.08629
428	0.20314	428	0.15674	428	0.15692	428	0.16593		2860.72	42	3808.7	0.21618	3805.3	0.07513
429	0.20218	429	0.15549	429	0.15548	429	0.16466		2860.86	43	3808.73	0.19562	3805.3	0.06548
430	0.20122	430	0.15424	430	0.15399	430	0.16332		2860.99	48	3808.76	0.17624	3805.31	0.05736
431	0.20034	431	0.15294	431	0.15251	431	0.16201		2861.12	46	3808.79	0.15871	3805.32	0.05056
432	0.19944	432	0.15169	432	0.15098	432	0.16068		2861.25	74	3808.81	0.14352	3805.33	0.04513
433	0.19857	433	0.1504	433	0.14947	433	0.15938		2861.38	40	3808.84	0.13122	3805.33	0.04096
434	0.19786	434	0.14925	434	0.14797	434	0.15804		2861.52	45	3808.87	0.1232	3805.34	0.03817
435	0.19711	435	0.14805	435	0.14652	435	0.15677		2861.65	53	3808.89	0.11858	3805.35	0.0368
436	0.19644	436	0.14681	436	0.14506	436	0.15547		2861.78	45	3808.92	0.11714	3805.36	0.03675
437	0.19582	437	0.1457	437	0.14367	437	0.15425		2861.91	20	3808.95	0.11894	3805.37	0.03797
438	0.19523	438	0.14459	438	0.14237	438	0.15307		2862.04	51	3808.97	0.12501	3805.37	0.04061
439	0.19468	439	0.14336	439	0.14085	439	0.15172		2862.18	60	3809	0.13368	3805.38	0.04462
440	0.19416	440	0.14218	440	0.13943	440	0.15042		2862.31	33	3809.03	0.14233	3805.39	0.05015
441	0.19365	441	0.14091	441	0.13792	441	0.14909		2862.44	46	3809.05	0.14899	3805.4	0.05736
442	0.19306	442	0.13969	442	0.13633	442	0.14768		2862.57	58	3809.08	0.15418	3805.41	0.0665
443	0.19252	443	0.13844	443	0.13482	443	0.14625		2862.71	34	3809.11	0.15744	3805.41	0.07766
444	0.19206	444	0.13707	444	0.13327	444	0.14482		2862.84	34	3809.14	0.15742	3805.42	0.09086
445	0.19151	445	0.13591	445	0.13167	445	0.14339		2862.97	22	3809.16	0.15198	3805.43	0.1066
446	0.19101	446	0.13468	446	0.13019	446	0.14203		2863.1	28	3809.19	0.14385	3805.44	0.12386
447	0.19049	447	0.13348	447	0.1287	447	0.14065		2863.23	42	3809.22	0.13473	3805.44	0.14416
448	0.18996	448	0.13232	448	0.12725	448	0.13938		2863.37	60	3809.24	0.12643	3805.45	0.1665
449	0.18943	449	0.13114	449	0.12592	449	0.13814		2863.5	60	3809.27	0.1171	3805.46	0.19188
450	0.18889	450	0.13004	450	0.12452	450	0.13686		2863.63	72	3809.3	0.10645	3805.47	0.2198
451	0.18841	451	0.12904	451	0.12318	451	0.13566		2863.76	79	3809.32	0.0948	3805.48	0.24975
452	0.18788	452	0.12799	452	0.12194	452	0.13452		2863.89	15	3809.35	0.08435	3805.48	0.28223
453	0.1873	453	0.12689	453	0.12052	453	0.13327		2864.03	70	3809.38	0.07688	3805.49	0.31675
454	0.1867	454	0.12582	454	0.11927	454	0.13214		2864.16	45	3809.41	0.07409	3805.5	0.35279
455	0.18605	455	0.12471	455	0.11797	455	0.13094		2864.29	33	3809.43	0.07503	3805.51	0.39086
456	0.18535	456	0.12362	456	0.11655	456	0.12967		2864.42	34	3809.46	0.07912	3805.51	0.42995
457	0.18466	457	0.12249	457	0.11524	457	0.12851		2864.55	27	3809.49	0.08526	3805.52	0.46954
458	0.18388	458	0.12136	458	0.11383	458	0.12721		2864.69	56	3809.51	0.09307	3805.53	0.50761
459	0.1831	459	0.12027	459	0.1126	459	0.12607		2864.82	59	3809.54	0.10205	3805.54	0.54822
460	0.18228	460	0.1192	460	0.11134	460	0.12493		2864.95	125	3809.57	0.10999	3805.55	0.58883
461	0.18146	461	0.11812	461	0.11003	461	0.12373		2865.08	22	3809.59	0.11506	3805.55	0.62437
462	0.18056	462	0.11706	462	0.1088	462	0.12262		2865.22	19	3809.62	0.11598	3805.56	0.6599
463	0.17973	463	0.11606	463	0.10758	463	0.12142		2865.35	42	3809.65	0.11371	3805.57	0.69036
464	0.1789	464	0.11509	464	0.10635	464	0.12035		2865.48	51	3809.67	0.11007	3805.58	0.71574
465	0.17805	465	0.11416	465	0.10525	465	0.11931		2865.61	40	3809.7	0.10548	3805.58	0.74112
466	0.17724	466	0.11326	466	0.10414	466	0.11827		2865.74	16	3809.73	0.09956	3805.59	0.76142
467	0.17636	467	0.11225	467	0.10301	467	0.1172		2865.88	56	3809.76	0.09366	3805.6	0.77157
468	0.17544	468	0.11118	468	0.10175	468	0.11599		2866.01	34	3809.78	0.08848	3805.61	0.78173
469	0.1745	469	0.11017	469	0.10044	469	0.11476		2866.14	47	3809.81	0.08519	3805.62	0.7868
470	0.1745	470	0.10886	470	0.09946	470	0.11373		2866.27	150	3809.84	0.08273	3805.62	0.78173
471	0.17337	471	0.10762	471	0.09792	471	0.1123		2866.4	22	3809.86	0.08092	3805.63	0.77157
472	0.17236	472	0.10651	472	0.0966	472	0.1111		2866.54	40	3809.89	0.08021	3805.64	0.75635
473	0.17129	473	0.10531	473	0.09525	473	0.10984		2866.67	68	3809.92	0.08019	3805.65	0.73604
474	0.17022	474	0.10416	474	0.09392	474	0.10859		2866.8	24	3809.94	0.08129	3805.66	0.71574
475	0.16917	475	0.10314	475	0.09266	475	0.1074		2866.93	77	3809.97	0.08355	3805.66	0.68528
476	0.16811	476	0.10206	476	0.09136	476	0.10622		2867.06	55	3810	0.08595	3805.67	0.65482
477	0.16713	477	0.10103	477	0.09016	477	0.10507		2867.2	51	3810.02	0.09001	3805.68	0.61929
478	0.16615	478	0.1001	478	0.08903	478	0.10398		2867.33	129	3810.05	0.09417	3805.69	0.58376
479	0.16519	479	0.09915	479	0.08798	479	0.10293		2867.46	68	3810.08	0.09886	3805.69	0.54822
480	0.16428	480	0.09817	480	0.08698	480	0.10199		2867.59	76	3810.11	0.10055	3805.7	0.5066
481	0.16335	481	0.09719	481	0.08583	481	0.10093		2867.73	72	3810.13	0.09886	3805.71	0.46701
482	0.16234	482	0.09619	482	0.08471	482	0.09988		2867.86	79	3810.16	0.09558	3805.72	0.42741
483	0.16133	483	0.09514	483	0.08359	483	0.09876		2867.99	15	3810.19	0.09139	3805.73	0.38883
484	0.16029	484	0.09407	484	0.08243	484	0.09763		2868.12	70	3810.21	0.08646	3805.73	0.35127
485	0.15933	485	0.09306	485	0.08126	485	0.09655		2868.25	45	3810.24	0.08054	3805.74	0.31523
486	0.15832	486	0.09211	486	0.08012	486	0.09546		2868.39	33	3810.27	0.07455	3805.75	0.28122
487	0.15734	487	0.09114	487	0.07904	487	0.09441		2868.52	34	3810.29	0.07066	3805.76	0.24924
488	0.1564	488	0.09019	488	0.07801	488	0.09341		2868.65	27	3810.32	0.06777	3805.76	0.2198
489	0.15549	489	0.08933	489	0.07711	489	0.09253		2868.78	56	3810.35	0.06634	3805.77	0.19239
490	0.15463	490	0.08854	490	0.07616	490	0.09162		2868.91	59	3810.38	0.06419	3805.78	0.16751
491	0.15378	491	0.08776	491	0.07532	491	0.09087		2869.05	125	3810.4	0.06252	3805.79	0.14569
492	0.15296	492	0.08702	492	0.07449	492	0.09005		2869.18	63	3810.43	0.06292	3805.8	0.1264
493	0.15229	493	0.08632	493	0.07369	493	0.08929		2869.31	26	3810.46	0.06615	3805.8	0.10964
494	0.15162	494	0.08568	494	0.07292	494	0.08856		2869.44	48	3810.48	0.07016	3805.81	0.09492
495	0.15096	495	0.08499	495	0.07214	495	0.08778		2869.57	34	3810.51	0.07255	3805.82	0.08274
496	0.15025	496	0.08434	496	0.07141	496	0.08707		2869.71	29			3805.83	0.0731
497	0.14957	497	0.0837	497	0.07076	497	0.08641		2869.84	15			3805.83	0.06497
498	0.14896	498	0.08302	498	0.07012	498	0.08576		2869.97	28			3805.84	0.05939
499	0.14831	499	0.08235	499	0.06949	499	0.08511		2870.1	71			3805.85	0.05584
500	0.14781	500	0.08167	500	0.06896	500	0.08454		2870.24	21			3805.86	0.05431
501	0.14724	501	0.081	501	0.06851	501	0.08402		2870.37	22			3805.87	0.05431
502	0.14695	502	0.08033	502	0.06804	502	0.08343		2870.5	60			3805.87	0.05685
503	0.14643	503	0.07981	503	0.06773	503	0.08301		2870.63	77			3805.88	0.06142
504	0.14621	504	0.07939	504	0.06737	504	0.08256		2870.76	30			3805.89	0.06751
505	0.14589	505	0.07895	505	0.06703	505	0.08216		2870.9	16			3805.9	0.07614
506	0.14567	506	0.07861	506	0.06681	506	0.08189		2871.03	35			3805.91	0.08782
507	0.14538	507	0.07833	507	0.06651	507	0.08157		2871.16	61			3805.91	0.10152
508	0.14501	508	0.0781	508	0.06628	508	0.08133		2871.29	26			3805.92	0.11827
509	0.14479	509	0.07789	509	0.06604	509	0.0811		2871.42	35			3805.93	0.13756
510	0.14445	510	0.07777	510	0.06578	510	0.0809		2871.56	115			3805.94	0.1599
511	0.14446	511	0.07763	511	0.0656	511	0.08072		2871.69	117			3805.94	0.18477
512	0.14429	512	0.07749	512	0.06546	512	0.08054		2871.82	117			3805.95	0.2132
513	0.14437	513	0.07736	513	0.06537	513	0.08037		2871.95	80			3805.96	0.24569
514	0.14446	514	0.07729	514	0.06534	514	0.08026		2872.08	70			3805.97	0.28122
515	0.14462	515	0.07717	515	0.06535	515	0.08019		2872.22	60			3805.98	0.31929
516	0.14494	516	0.07711	516	0.06534	516	0.08013		2872.35	68			3805.98	0.36091
517	0.14521	517	0.07714	517	0.06537	517	0.08012		2872.48	75			3805.99	0.40457
518	0.14551	518	0.0772	518	0.06542	518	0.08018		2872.61	46			3806	0.45076
519	0.14592	519	0.07734	519	0.06544	519	0.08027		2872.74	147			3806.01	0.49898
520	0.14633	520	0.07751	520	0.06549	520	0.08039		2872.88	54			3806.01	0.54822
521	0.1468	521	0.07767	521	0.06556	521	0.08054		2873.01	66			3806.02	0.59898
522	0.1472	522	0.07789	522	0.06569	522	0.08073		2873.14	114			3806.03	0.64975
523	0.14782	523	0.07817	523	0.06583	523	0.08096		2873.27	122			3806.04	0.70051
524	0.14837	524	0.07844	524	0.06597	524	0.08114		2873.41	76			3806.05	0.75127
525	0.14923	525	0.07869	525	0.06623	525	0.08147		2873.54	63			3806.05	0.79695
526	0.15002	526	0.07897	526	0.06645	526	0.08173		2873.67	26			3806.06	0.83756
527	0.15099	527	0.0793	527	0.06675	527	0.08205		2873.8	48			3806.07	0.87817
528	0.15195	528	0.07964	528	0.06716	528	0.08243		2873.93	34			3806.08	0.91371
529	0.15299	529	0.07995	529	0.06754	529	0.08279		2874.07	29			3806.08	0.94416
530	0.15409	530	0.08028	530	0.06798	530	0.08322		2874.2	15			3806.09	0.96954
531	0.15523	531	0.08062	531	0.06844	531	0.08361		2874.33	28			3806.1	0.98477
532	0.15646	532	0.08093	532	0.06895	532	0.08406		2874.46	71			3806.11	0.99492
533	0.15761	533	0.08125	533	0.06951	533	0.08456		2874.59	21			3806.12	1
534	0.15882	534	0.0816	534	0.07002	534	0.085		2874.73	22			3806.12	0.99492
535	0.15996	535	0.08192	535	0.07058	535	0.08554		2874.86	60			3806.13	0.98477
536	0.16123	536	0.08226	536	0.07112	536	0.08609		2874.99	77			3806.14	0.96447
537	0.16259	537	0.08268	537	0.07169	537	0.08664		2875.12	30			3806.15	0.93909
538	0.16406	538	0.08314	538	0.07239	538	0.08733		2875.25	16			3806.16	0.90863
539	0.1655	539	0.08362	539	0.07303	539	0.08793		2875.39	35			3806.16	0.8731
540	0.16699	540	0.08412	540	0.07372	540	0.08862		2875.52	61			3806.17	0.83756
541	0.16845	541	0.08466	541	0.07446	541	0.08936		2875.65	26			3806.18	0.79188
542	0.17001	542	0.0852	542	0.0752	542	0.09006		2875.78	15			3806.19	0.74619
543	0.17153	543	0.08577	543	0.07595	543	0.09082		2875.92	15			3806.19	0.69543
544	0.17308	544	0.08633	544	0.07665	544	0.09154		2876.05	17			3806.2	0.64467
545	0.17454	545	0.08684	545	0.07736	545	0.09222		2876.18	17			3806.21	0.59391
546	0.17598	546	0.08736	546	0.07804	546	0.09295		2876.31	80			3806.22	0.54315
547	0.17731	547	0.08787	547	0.07875	547	0.09366		2876.44	70			3806.23	0.49442
548	0.17859	548	0.08837	548	0.0794	548	0.09431		2876.58	60			3806.23	0.44619
549	0.17979	549	0.08886	549	0.07996	549	0.09491		2876.71	68			3806.24	0.40051
550	0.18099	550	0.08934	550	0.08065	550	0.09562		2876.84	75			3806.25	0.35685
551	0.18228	551	0.08986	551	0.08122	551	0.09622		2876.97	46			3806.26	0.31574
552	0.18359	552	0.09035	552	0.08186	552	0.09689		2877.1	56			3806.26	0.27817
553	0.18486	553	0.0908	553	0.0825	553	0.09755		2877.24	54			3806.27	0.24315
554	0.18611	554	0.09133	554	0.083	554	0.09808		2877.37	66			3806.28	0.21168
555	0.18733	555	0.09175	555	0.08357	555	0.09871		2877.5	14			3806.29	0.18325
556	0.1885	556	0.0922	556	0.08413	556	0.09927		2877.63	22			3806.3	0.15838
557	0.18957	557	0.0926	557	0.08455	557	0.09975		2877.76	47			3806.3	0.13655
558	0.19055	558	0.09292	558	0.08499	558	0.10022		2877.9	60			3806.31	0.11777
559	0.19145	559	0.09331	559	0.08538	559	0.10064		2878.03	72			3806.32	0.10152
560	0.19235	560	0.09357	560	0.08567	560	0.10098		2878.16	10			3806.33	0.08832
561	0.19317	561	0.09385	561	0.08597	561	0.10129		2878.29	52			3806.33	0.07766
562	0.19394	562	0.09407	562	0.08625	562	0.10159		2878.43	72			3806.34	0.06954
563	0.19463	563	0.0943	563	0.08645	563	0.10177		2878.56	23			3806.35	0.06396
564	0.19525	564	0.09445	564	0.08666	564	0.10199		2878.69	40			3806.36	0.06041
565	0.19587	565	0.09458	565	0.08681	565	0.10217		2878.82	11			3806.37	0.05939
566	0.19644	566	0.09474	566	0.08698	566	0.10228		2878.95	36			3806.37	0.06041
567	0.19694	567	0.09479	567	0.08715	567	0.10238		2879.09	10			3806.38	0.06345
568	0.19738	568	0.09486	568	0.0872	568	0.10241		2879.22	43			3806.39	0.06853
569	0.19775	569	0.09482	569	0.08721	569	0.1024		2879.35	65			3806.4	0.07614
570	0.19805	570	0.09476	570	0.08719	570	0.10234		2879.48	73			3806.41	0.08629
571	0.19827	571	0.0947	571	0.08715	571	0.10223		2879.61	45			3806.41	0.09898
572	0.19837	572	0.09463	572	0.08705	572	0.10212		2879.75	63			3806.42	0.11421
573	0.19841	573	0.09453	573	0.08692	573	0.10195		2879.88	13			3806.43	0.13198
574	0.19837	574	0.09439	574	0.08678	574	0.10177		2880.01	54			3806.44	0.15279
575	0.19821	575	0.09427	575	0.08661	575	0.1016		2880.14	30			3806.44	0.17665
576	0.19801	576	0.09403	576	0.08646	576	0.10141		2880.27	15			3806.45	0.20355
577	0.19774	577	0.09393	577	0.08627	577	0.1012		2880.41	16			3806.46	0.2335
578	0.19738	578	0.09369	578	0.08602	578	0.10095		2880.54	43			3806.47	0.26701
579	0.19694	579	0.09345	579	0.08581	579	0.10074		2880.67	13			3806.48	0.30305
580	0.19643	580	0.09313	580	0.08557	580	0.10048		2880.8	41			3806.48	0.34162
581	0.1958	581	0.09287	581	0.08527	581	0.10017		2880.94	44			3806.49	0.38325
582	0.19502	582	0.09253	582	0.08497	582	0.09984		2881.07	33			3806.5	0.4269
583	0.19415	583	0.09217	583	0.08456	583	0.09941		2881.2	37			3806.51	0.47208
584	0.19314	584	0.09181	584	0.08419	584	0.09906		2881.33	29			3806.51	0.51777
585	0.19202	585	0.09145	585	0.08379	585	0.09867		2881.46	27			3806.52	0.56853
586	0.19083	586	0.09105	586	0.08344	586	0.09834		2881.6	31			3806.53	0.61421
587	0.18955	587	0.09066	587	0.08301	587	0.09796		2881.73	20			3806.54	0.6599
588	0.18817	588	0.0902	588	0.08258	588	0.09758		2881.86	30			3806.55	0.70558
589	0.18674	589	0.08981	589	0.08218	589	0.09723		2881.99	62			3806.55	0.75127
590	0.18528	590	0.08939	590	0.08177	590	0.09684		2882.12	22			3806.56	0.79188
591	0.1838	591	0.08898	591	0.08138	591	0.09649		2882.26	20			3806.57	0.83249
592	0.18224	592	0.08852	592	0.08091	592	0.09611		2882.39	52			3806.58	0.86294
593	0.1805	593	0.08803	593	0.08041	593	0.09565		2882.52	42			3806.58	0.8934
594	0.17865	594	0.08753	594	0.07988	594	0.09519		2882.65	43			3806.59	0.91371
595	0.17666	595	0.08694	595	0.07932	595	0.09472		2882.78	65			3806.6	0.92893
596	0.17453	596	0.0864	596	0.0787	596	0.09418		2882.92	14			3806.61	0.93909
597	0.17229	597	0.08577	597	0.07803	597	0.0936		2883.05	62			3806.62	0.94416
598	0.16997	598	0.0852	598	0.07738	598	0.09302		2883.18	10			3806.62	0.93909
599	0.16761	599	0.08456	599	0.07675	599	0.0925		2883.31	69			3806.63	0.92893
600	0.16532	600	0.08393	600	0.07611	600	0.09195		2883.45	31			3806.64	0.91371
601	0.163	601	0.08331	601	0.07541	601	0.09134		2883.58	32			3806.65	0.88832
602	0.16066	602	0.08267	602	0.07477	602	0.09081		2883.71	11			3806.66	0.85787
603	0.15832	603	0.08206	603	0.07409	603	0.0902		2883.84	18			3806.66	0.82741
604	0.15603	604	0.08142	604	0.07345	604	0.08965		2883.97	50			3806.67	0.7868
605	0.15384	605	0.08084	605	0.07285	605	0.08912		2884.11	46			3806.68	0.74619
606	0.15166	606	0.0802	606	0.0721	606	0.08849		2884.24	71			3806.69	0.70051
607	0.14929	607	0.07944	607	0.0713	607	0.0878		2884.37	54			3806.69	0.65482
608	0.14681	608	0.07868	608	0.07043	608	0.08707		2884.5	23			3806.7	0.60914
609	0.1443	609	0.0779	609	0.06951	609	0.08628		2884.63	23			3806.71	0.55838
610	0.14171	610	0.07708	610	0.06856	610	0.08549		2884.77	26			3806.72	0.51269
611	0.1391	611	0.07618	611	0.06758	611	0.08467		2884.9	78			3806.73	0.46599
612	0.13652	612	0.07532	612	0.06659	612	0.08383		2885.03	26			3806.73	0.42081
613	0.13408	613	0.07445	613	0.06563	613	0.083		2885.16	51			3806.74	0.37716
614	0.13177	614	0.0736	614	0.06462	614	0.08212		2885.29	17			3806.75	0.33604
615	0.12949	615	0.07273	615	0.06365	615	0.08126		2885.43	18			3806.76	0.29746
616	0.12721	616	0.07189	616	0.06267	616	0.08043		2885.56	74			3806.76	0.26193
617	0.12501	617	0.07104	617	0.06169	617	0.07956		2885.69	67			3806.77	0.22893
618	0.12291	618	0.07016	618	0.0608	618	0.07878		2885.82	72			3806.78	0.19898
619	0.12088	619	0.06944	619	0.05994	619	0.07799		2885.95	55			3806.79	0.17208
620	0.11892	620	0.06863	620	0.05902	620	0.07719		2886.09	41			3806.8	0.14822
621	0.1169	621	0.06778	621	0.05806	621	0.07632		2886.22	39			3806.8	0.12792
622	0.11483	622	0.06685	622	0.057	622	0.07535		2886.35	79			3806.81	0.10964
623	0.1128	623	0.06588	623	0.05595	623	0.07439		2886.48	40			3806.82	0.09442
624	0.11084	624	0.06491	624	0.0549	624	0.07339		2886.62	80			3806.83	0.08173
625	0.10891	625	0.06392	625	0.05378	625	0.07233		2886.75	63			3806.83	0.07157
626	0.10701	626	0.06292	626	0.05271	626	0.07132		2886.88	14			3806.84	0.06345
627	0.1052	627	0.06203	627	0.05169	627	0.07036		2887.01	42			3806.85	0.05736
628	0.10349	628	0.06115	628	0.05063	628	0.06939		2887.14	76			3806.86	0.05381
629	0.1019	629	0.06023	629	0.04962	629	0.06845		2887.28	49			3806.87	0.05178
630	0.10036	630	0.05933	630	0.04863	630	0.0675		2887.41	56			3806.87	0.05178
631	0.09894	631	0.05842	631	0.04763	631	0.06656		2887.54	43			3806.88	0.05381
632	0.09761	632	0.05763	632	0.04666	632	0.06566		2887.67	37			3806.89	0.05736
633	0.09637	633	0.05685	633	0.0458	633	0.06484		2887.8	56			3806.9	0.06294
634	0.0952	634	0.05604	634	0.04486	634	0.06392		2887.94	59			3806.91	0.07056
635	0.09398	635	0.05516	635	0.04391	635	0.06302		2888.07	62			3806.91	0.08071
636	0.09277	636	0.0543	636	0.04294	636	0.06209		2888.2	73			3806.92	0.09289
637	0.09161	637	0.05344	637	0.04195	637	0.06113		2888.33	60			3806.93	0.1066
638	0.09049	638	0.05252	638	0.04095	638	0.06018		2888.46	28			3806.94	0.12335
639	0.08935	639	0.05164	639	0.03993	639	0.05918		2888.6	23			3806.94	0.14213
640	0.08826	640	0.05078	640	0.03897	640	0.05824		2888.73	71			3806.95	0.16345
641	0.08723	641	0.04998	641	0.03804	641	0.05732		2888.86	22			3806.96	0.18731
642	0.08631	642	0.04917	642	0.03705	642	0.05638		2888.99	69			3806.97	0.21371
643	0.08546	643	0.04841	643	0.03615	643	0.05547		2889.13	74			3806.98	0.24264
644	0.08464	644	0.04766	644	0.03525	644	0.05456		2889.26	17			3806.98	0.2736
645	0.08386	645	0.04689	645	0.03439	645	0.05371		2889.39	72			3806.99	0.3066
646	0.08314	646	0.04625	646	0.0336	646	0.05291		2889.52	75			3807	0.34112
647	0.08249	647	0.04559	647	0.03287	647	0.05218		2889.65	43			3807.01	0.37716
648	0.08189	648	0.04499	648	0.03213	648	0.05145		2889.79	46			3807.01	0.41472
649	0.08124	649	0.0443	649	0.03134	649	0.05067		2889.92	40			3807.02	0.45279
650	0.08061	650	0.04359	650	0.03054	650	0.04987		2890.05	60			3807.03	0.49086
651	0.08001	651	0.04291	651	0.02975	651	0.04907		2890.18	76			3807.04	0.52792
652	0.07942	652	0.04219	652	0.02897	652	0.04827		2890.31	13			3807.05	0.56345
653	0.07885	653	0.04156	653	0.0282	653	0.04751		2890.45	68			3807.05	0.59898
654	0.07829	654	0.04087	654	0.02751	654	0.04676		2890.58	18			3807.06	0.63452
655	0.07777	655	0.04028	655	0.02683	655	0.04606		2890.71	49			3807.07	0.66497
656	0.07732	656	0.03971	656	0.02617	656	0.04539		2890.84	68			3807.08	0.69036
657	0.07686	657	0.03915	657	0.02551	657	0.04469		2890.97	30			3807.08	0.71066
658	0.07642	658	0.03859	658	0.02491	658	0.04404		2891.11	37			3807.09	0.73096
659	0.07603	659	0.03805	659	0.02425	659	0.04338		2891.24	10			3807.1	0.74112
660	0.07567	660	0.03759	660	0.02376	660	0.04281		2891.37	37			3807.11	0.75127
661	0.0753	661	0.03712	661	0.02324	661	0.04227		2891.5	75			3807.12	0.75127
662	0.07495	662	0.03668	662	0.02274	662	0.04176		2891.64	21			3807.12	0.75127
663	0.07459	663	0.03617	663	0.02224	663	0.04123		2891.77	90			3807.13	0.74112
664	0.07426	664	0.03567	664	0.02167	664	0.04062		2891.9	29			3807.14	0.72589
665	0.07392	665	0.03518	665	0.02117	665	0.0401		2892.03	55			3807.15	0.71066
666	0.07363	666	0.0347	666	0.02064	666	0.03953		2892.16	37			3807.16	0.68528
667	0.0733	667	0.0342	667	0.02012	667	0.03897		2892.3	120			3807.16	0.6599
668	0.07299	668	0.03378	668	0.01962	668	0.03845		2892.43	153			3807.17	0.62944
669	0.07273	669	0.03338	669	0.01919	669	0.03796		2892.56	40			3807.18	0.59391
670	0.07248	670	0.03298	670	0.01877	670	0.03746		2892.69	13			3807.19	0.55838
671	0.07224	671	0.03265	671	0.01836	671	0.03702		2892.82	49			3807.19	0.52284
672	0.072	672	0.03231	672	0.01799	672	0.03656		2892.96	47			3807.2	0.48528
673	0.07175	673	0.03188	673	0.0176	673	0.03614		2893.09	71			3807.21	0.44721
674	0.07153	674	0.03151	674	0.01726	674	0.03574		2893.22	71			3807.22	0.40914
675	0.07135	675	0.03133	675	0.01694	675	0.03538		2893.35	148			3807.23	0.37157
676	0.07116	676	0.03101	676	0.01659	676	0.03503		2893.48	65			3807.23	0.33553
677	0.07097	677	0.03074	677	0.01632	677	0.03473		2893.62	55			3807.24	0.30102
678	0.07077	678	0.0304	678	0.01605	678	0.03442		2893.75	118			3807.25	0.26802
679	0.07057	679	0.0301	679	0.01576	679	0.0341		2893.88	56			3807.26	0.23706
680	0.07039	680	0.02977	680	0.01547	680	0.03377		2894.01	77			3807.26	0.20863
681	0.07019	681	0.02945	681	0.01519	681	0.03342		2894.15	80			3807.27	0.18223
682	0.07001	682	0.02916	682	0.01486	682	0.03308		2894.28	28			3807.28	0.15838
683	0.06986	683	0.0289	683	0.01459	683	0.0328		2894.41	59			3807.29	0.13655
684	0.06969	684	0.02862	684	0.01436	684	0.03249		2894.54	68			3807.3	0.11777
685	0.06952	685	0.02835	685	0.01412	685	0.03221		2894.67	38			3807.3	0.10102
686	0.06937	686	0.02812	686	0.01387	686	0.0319		2894.81	30			3807.31	0.0868
687	0.06923	687	0.02783	687	0.01357	687	0.03162		2894.94	41			3807.32	0.07462
688	0.06909	688	0.02764	688	0.01334	688	0.03134		2895.07	72			3807.33	0.06447
689	0.06895	689	0.02744	689	0.01312	689	0.03109		2895.2	42			3807.33	0.05584
690	0.06884	690	0.02723	690	0.01291	690	0.03083		2895.33	43			3807.34	0.04898
691	0.06869	691	0.02702	691	0.01265	691	0.03056		2895.47	48			3807.35	0.04416
692	0.06855	692	0.02679	692	0.01241	692	0.03029		2895.6	46			3807.36	0.04081
693	0.06841	693	0.02657	693	0.01215	693	0.03004		2895.73	74			3807.37	0.03888
694	0.06829	694	0.02634	694	0.01184	694	0.02973		2895.86	40			3807.37	0.03832
695	0.06816	695	0.02608	695	0.01162	695	0.02948		2895.99	45			3807.38	0.03914
696	0.06801	696	0.02586	696	0.01138	696	0.02923		2896.13	53			3807.39	0.04132
697	0.06787	697	0.02566	697	0.01115	697	0.029		2896.26	45			3807.4	0.04487
698	0.06773	698	0.02543	698	0.01094	698	0.02878		2896.39	20			3807.41	0.05
699	0.06757	699	0.02526	699	0.01073	699	0.02856		2896.52	51			3807.41	0.05685
700	0.06756	700	0.02497	700	0.01076	700	0.02856		2896.66	60			3807.42	0.06447
701	0.0674	701	0.02479	701	0.01056	701	0.02831		2896.79	33			3807.43	0.07411
702	0.06725	702	0.02456	702	0.01035	702	0.0281		2896.92	46			3807.44	0.08528
703	0.06716	703	0.0244	703	0.01014	703	0.02788		2897.05	58			3807.44	0.09848
704	0.06705	704	0.0242	704	0.00996	704	0.02767		2897.18	34			3807.45	0.11269
705	0.06697	705	0.02399	705	0.00976	705	0.02745		2897.32	6			3807.46	0.12944
706	0.06686	706	0.02379	706	0.00957	706	0.02725		2897.45	43			3807.47	0.14721
707	0.06674	707	0.02356	707	0.00934	707	0.02702		2897.58	36			3807.48	0.16701
708	0.06664	708	0.0234	708	0.00912	708	0.02678		2897.71	36			3807.48	0.18832
709	0.06658	709	0.02317	709	0.0089	709	0.02656		2897.84	44			3807.49	0.21066
710	0.06654	710	0.02298	710	0.00866	710	0.02633		2897.98	59			3807.5	0.23452
711	0.06651	711	0.02278	711	0.00839	711	0.02608		2898.11	56			3807.51	0.25939
712	0.0665	712	0.02257	712	0.00815	712	0.02584		2898.24	19			3807.51	0.28477
713	0.0665	713	0.02236	713	0.00789	713	0.02558		2898.37	38			3807.52	0.31117
714	0.06653	714	0.02221	714	0.00769	714	0.02537		2898.5	34			3807.53	0.33706
715	0.06661	715	0.02205	715	0.0075	715	0.02519		2898.64	7			3807.54	0.36294
716	0.06676	716	0.0219	716	0.00728	716	0.02498		2898.77	35			3807.55	0.38782
717	0.06688	717	0.02178	717	0.0071	717	0.02478		2898.9	63			3807.55	0.41218
718	0.06706	718	0.02163	718	0.00692	718	0.02461		2899.03	28			3807.56	0.43452
719	0.06723	719	0.02151	719	0.00673	719	0.02443		2899.16	9			3807.57	0.45482
720	0.06739	720	0.02138	720	0.00654	720	0.02426		2899.3	58			3807.58	0.4731
721	0.06748	721	0.02125	721	0.00636	721	0.02411		2899.43	56			3807.58	0.48832
722	0.06741	722	0.02109	722	0.00614	722	0.0239		2899.56	53			3807.59	0.50051
723	0.06718	723	0.02097	723	0.00594	723	0.02372		2899.69	153			3807.6	0.50761
724	0.06685	724	0.02086	724	0.00575	724	0.02356		2899.83	154			3807.61	0.51777
725	0.06649	725	0.02066	725	0.00555	725	0.02342		2899.96	149			3807.62	0.51777
726	0.06607	726	0.02053	726	0.00538	726	0.02326		2900.09	24			3807.62	0.51269
727	0.06561	727	0.02035	727	0.00525	727	0.02315		2900.22	52			3807.63	0.50761
728	0.06511	728	0.0202	728	0.00508	728	0.02299		2900.35	0			3807.64	0.49898
729	0.06471	729	0.02005	729	0.00494	729	0.02284		2900.49	26			3807.65	0.48629
730	0.06441	730	0.01989	730	0.00485	730	0.02273		2900.62	66			3807.66	0.47056
731	0.06418	731	0.01977	731	0.0047	731	0.02259		2900.75	22			3807.66	0.45228
732	0.06399	732	0.01968	732	0.00459	732	0.02249		2900.88	24			3807.67	0.43147
733	0.06383	733	0.01953	733	0.00444	733	0.02233		2901.01	21			3807.68	0.40863
734	0.06367	734	0.01941	734	0.00423	734	0.02214		2901.15	36			3807.69	0.38426
735	0.06351	735	0.01926	735	0.00408	735	0.02202		2901.28	21			3807.69	0.35888
736	0.06338	736	0.01913	736	0.00387	736	0.02183		2901.41	63			3807.7	0.33299
737	0.06327	737	0.01898	737	0.00368	737	0.02166		2901.54	59			3807.71	0.3066
738	0.06316	738	0.01884	738	0.0035	738	0.02148		2901.67	32			3807.72	0.28071
739	0.06304	739	0.01871	739	0.00333	739	0.02132		2901.81	61			3807.73	0.25482
740	0.06293	740	0.01857	740	0.00315	740	0.02116		2901.94	63			3807.73	0.22995
741	0.06282	741	0.01847	741	0.00298	741	0.021		2902.07	1			3807.74	0.20609
742	0.0627	742	0.01834	742	0.00283	742	0.02086		2902.2	42			3807.75	0.18376
743	0.06256	743	0.01817	743	0.00267	743	0.02072		2902.34	7			3807.76	0.16244
744	0.06242	744	0.01804	744	0.00248	744	0.02058		2902.47	27			3807.76	0.14315
745	0.0623	745	0.01789	745	0.00235	745	0.02049		2902.6	65			3807.77	0.12487
746	0.0622	746	0.01776	746	0.00222	746	0.02033		2902.73	10			3807.78	0.10812
747	0.06205	747	0.01752	747	0.00211	747	0.02023		2902.86	33			3807.79	0.0934
748	0.06195	748	0.01735	748	0.00202	748	0.02014		2903	63			3807.8	0.08071
749	0.06184	749	0.01705	749	0.00183	749	0.01995		2903.13	56			3807.8	0.06904
750	0.06172	750	0.01674	750	0.00167	750	0.01983		2903.26	5			3807.81	0.05939
751	0.06163	751	0.01646	751	0.0015	751	0.01968		2903.39	55			3807.82	0.05076
752	0.06153	752	0.01619	752	0.00132	752	0.01953		2903.52	24			3807.83	0.0436
753	0.06141	753	0.01591	753	0.00117	753	0.01939		2903.66	7			3807.83	0.03766
754	0.06132	754	0.01562	754	0.00097	754	0.01924		2903.79	30			3807.84	0.03299
755	0.06122	755	0.01538	755	0.00078	755	0.01907		2903.92	57			3807.85	0.02949
756	0.06112	756	0.01513	756	0.00065	756	0.01898		2904.05	43			3807.86	0.02706
757	0.06103	757	0.01494	757	0.00046	757	0.01883		2904.18	70			3807.87	0.02553
758	0.06093	758	0.01473	758	0.00031	758	0.01871		2904.32	39			3807.87	0.02492
759	0.06086	759	0.01452	759	0.00019	759	0.01862		2904.45	61			3807.88	0.02518
760	0.06079	760	0.01435	760	4e-05	760	0.01849		2904.58	37			3807.89	0.02635
761	0.0607	761	0.0142	761	-9e-05	761	0.01838		2904.71	51			3807.9	0.02832
762	0.06062	762	0.01404	762	-0.00023	762	0.01826		2904.85	51			3807.91	0.03137
763	0.0605	763	0.01388	763	-0.00039	763	0.0181		2904.98	34			3807.91	0.03533
764	0.06041	764	0.01374	764	-0.00054	764	0.01798		2905.11	11			3807.92	0.04015
765	0.06034	765	0.01355	765	-0.00066	765	0.01789		2905.24	14			3807.93	0.04599
766	0.06027	766	0.0134	766	-0.00079	766	0.01775		2905.37	5			3807.94	0.05279
767	0.0602	767	0.01324	767	-0.00087	767	0.01766		2905.51	2			3807.94	0.06041
768	0.06014	768	0.01311	768	-0.00097	768	0.01757		2905.64	19			3807.95	0.06954
769	0.06006	769	0.01297	769	-0.00111	769	0.01745		2905.77	5			3807.96	0.07919
770	0.05999	770	0.01287	770	-0.00123	770	0.01735		2905.9	28			3807.97	0.09036
771	0.05989	771	0.01273	771	-0.0014	771	0.0172		2906.03	46			3807.98	0.10254
772	0.05981	772	0.01262	772	-0.00152	772	0.01709		2906.17	19			3807.98	0.11523
773	0.05974	773	0.01253	773	-0.00163	773	0.01701		2906.3	4			3807.99	0.12893
774	0.05967	774	0.01246	774	-0.00172	774	0.01695		2906.43	14			3808	0.14365
775	0.05959	775	0.01236	775	-0.00181	775	0.01691		2906.56	39			3808.01	0.15888
776	0.05951	776	0.01229	776	-0.00189	776	0.01685		2906.69	16			3808.01	0.17462
777	0.05941	777	0.01221	777	-0.00196	777	0.01679		2906.83	64			3808.02	0.19036
778	0.05935	778	0.0121	778	-0.00205	778	0.01671		2906.96	29			3808.03	0.20609
779	0.05929	779	0.01206	779	-0.00212	779	0.01665		2907.09	26			3808.04	0.22183
780	0.05924	780	0.01193	780	-0.00222	780	0.01658		2907.22	44			3808.05	0.23706
781	0.05917	781	0.01188	781	-0.00227	781	0.01652		2907.36	39			3808.05	0.25178
782	0.05914	782	0.01179	782	-0.00238	782	0.01642		2907.49	7			3808.06	0.26548
783	0.0591	783	0.0117	783	-0.00247	783	0.01634		2907.62	48			3808.07	0.27817
784	0.05907	784	0.01164	784	-0.00252	784	0.01629		2907.75	59			3808.08	0.28934
785	0.05905	785	0.01155	785	-0.00262	785	0.0162		2907.88	32			3808.08	0.29848
786	0.05901	786	0.0115	786	-0.00272	786	0.01613		2908.02	27			3808.09	0.30609
787	0.05898	787	0.01145	787	-0.00275	787	0.01613		2908.15	56			3808.1	0.31168
788	0.05894	788	0.01137	788	-0.00286	788	0.01604		2908.28	17			3808.11	0.31472
789	0.05889	789	0.01136	789	-0.00291	789	0.01596		2908.41	9			3808.12	0.31574
790	0.05888	790	0.01125	790	-0.00291	790	0.01594		2908.54	42			3808.12	0.31472
791	0.05885	791	0.01121	791	-0.00303	791	0.01584		2908.68	69			3808.13	0.31066
792	0.05883	792	0.01118	792	-0.0031	792	0.01579		2908.81	34			3808.14	0.30508
793	0.05881	793	0.01114	793	-0.00315	793	0.01575		2908.94	51			3808.15	0.29695
794	0.05876	794	0.01109	794	-0.00325	794	0.01565		2909.07	37			3808.16	0.28731
795	0.05873	795	0.01105	795	-0.00329	795	0.01561		2909.2	51			3808.16	0.27614
796	0.05871	796	0.01099	796	-0.00333	796	0.01557		2909.34	6			3808.17	0.26345
797	0.05869	797	0.01094	797	-0.00344	797	0.01544		2909.47	54			3808.18	0.24975
798	0.0587	798	0.01091	798	-0.00345	798	0.01544		2909.6	21			3808.19	0.23503
799	0.05875	799	0.01089	799	-0.00348	799	0.01539		2909.73	21			3808.19	0.21929
800	0.0588	800	0.01086	800	-0.0036	800	0.01527		2909.86	42			3808.2	0.20355
801	0.05887	801	0.01084	801	-0.0036	801	0.01525		2910	5			3808.21	0.18731
802	0.05895	802	0.01083	802	-0.00364	802	0.01519		2910.13	60			3808.22	0.17157
803	0.05904	803	0.0108	803	-0.00369	803	0.01512		2910.26	25			3808.23	0.15584
804	0.05914	804	0.01082	804	-0.00375	804	0.01509		2910.39	52			3808.23	0.14061
805	0.05917	805	0.01085	805	-0.00378	805	0.01504		2910.53	23			3808.24	0.12589
806	0.05905	806	0.01086	806	-0.00385	806	0.01497		2910.66	5			3808.25	0.11218
807	0.05879	807	0.01091	807	-0.00389	807	0.01488		2910.79	53			3808.26	0.09949
808	0.05845	808	0.01092	808	-0.00394	808	0.01483		2910.92	30			3808.26	0.08731
809	0.05815	809	0.0109	809	-0.00397	809	0.0148		2911.05	52			3808.27	0.07614
810	0.0579	810	0.01089	810	-0.00401	810	0.01476		2911.19	58			3808.28	0.06599
811	0.05771	811	0.0109	811	-0.00407	811	0.0147		2911.32	16			3808.29	0.05685
812	0.05758	812	0.01091	812	-0.00409	812	0.01465		2911.45	23			3808.3	0.04914
813	0.05753	813	0.01091	813	-0.00414	813	0.01458		2911.58	27			3808.3	0.04213
814	0.05749	814	0.0109	814	-0.00416	814	0.01455		2911.71	1			3808.31	0.03604
815	0.05748	815	0.0109	815	-0.00418	815	0.01449		2911.85	49			3808.32	0.03081
816	0.05749	816	0.01088	816	-0.00417	816	0.01444		2911.98	22			3808.33	0.0264
817	0.05747	817	0.0109	817	-0.00413	817	0.01444		2912.11	55			3808.33	0.02274
818	0.05743	818	0.0109	818	-0.00419	818	0.01437		2912.24	13			3808.34	0.01985
819	0.05726	819	0.01088	819	-0.00422	819	0.0143		2912.37	48			3808.35	0.01766
820	0.05727	820	0.01082	820	-0.00421	820	0.01426		2912.51	0			3808.36	0.01609
821	0.05727	821	0.01072	821	-0.00421	821	0.01419		2912.64	19			3808.37	0.01503
822	0.05751	822	0.01055	822	-0.00407	822	0.01415		2912.77	9			3808.37	0.01457
823	0.05751	823	0.01033	823	-0.00392	823	0.01407		2912.9	63			3808.38	0.01457
824	0.05759	824	0.01011	824	-0.0037	824	0.014		2913.04	42			3808.39	0.01513
825	0.05752	825	0.00984	825	-0.00352	825	0.01388		2913.17	18			3808.4	0.01614
826	0.05749	826	0.00962	826	-0.00334	826	0.01381		2913.3	69			3808.41	0.01777
827	0.05748	827	0.00949	827	-0.00322	827	0.01375		2913.43	43			3808.41	0.01985
828	0.05736	828	0.00946	828	-0.00322	828	0.01374		2913.56	20			3808.42	0.02249
829	0.05735	829	0.00954	829	-0.00332	829	0.01373		2913.7	33			3808.43	0.02569
830	0.05722	830	0.00973	830	-0.00351	830	0.01372		2913.83	9			3808.44	0.02939
831	0.05704	831	0.00994	831	-0.00377	831	0.01377		2913.96	30			3808.44	0.03365
832	0.05668	832	0.01026	832	-0.00407	832	0.01383		2914.09	49			3808.45	0.03848
833	0.05657	833	0.0106	833	-0.00438	833	0.01388		2914.22	29			3808.46	0.04401
834	0.05621	834	0.01093	834	-0.00472	834	0.01396		2914.36	60			3808.47	0.05005
835	0.05614	835	0.01126	835	-0.00499	835	0.01403		2914.49	28			3808.48	0.05685
836	0.05578	836	0.01148	836	-0.00523	836	0.01407		2914.62	2			3808.48	0.06396
837	0.05567	837	0.01168	837	-0.00539	837	0.01409		2914.75	50			3808.49	0.07157
838	0.05541	838	0.01178	838	-0.0055	838	0.01409		2914.88	34			3808.5	0.07919
839	0.05538	839	0.01186	839	-0.00558	839	0.01407		2915.02	13			3808.51	0.08782
840	0.0553	840	0.01188	840	-0.0056	840	0.01403		2915.15	45			3808.51	0.09645
841	0.0553	841	0.01186	841	-0.00561	841	0.01399		2915.28	70			3808.52	0.10508
842	0.05536	842	0.01188	842	-0.00558	842	0.01396		2915.41	20			3808.53	0.11371
843	0.05541	843	0.0118	843	-0.00555	843	0.01392		2915.55	31			3808.54	0.12234
844	0.05545	844	0.01182	844	-0.00555	844	0.01387		2915.68	10			3808.55	0.13096
845	0.05553	845	0.01174	845	-0.0055	845	0.01386		2915.81	19			3808.55	0.13909
846	0.05565	846	0.0117	846	-0.00548	846	0.01381		2915.94	64			3808.56	0.1467
847	0.05585	847	0.01171	847	-0.00546	847	0.01378		2916.07	18			3808.57	0.1533
848	0.05618	848	0.01167	848	-0.00546	848	0.01376		2916.21	64			3808.58	0.15939
849	0.05645	849	0.01171	849	-0.00545	849	0.01371		2916.34	8			3808.58	0.16447
850	0.05684	850	0.01163	850	-0.00548	850	0.01367		2916.47	41			3808.59	0.16853
851	0.05714	851	0.01167	851	-0.00547	851	0.01365		2916.6	65			3808.6	0.17157
852	0.05737	852	0.0117	852	-0.00543	852	0.01362		2916.73	40			3808.61	0.1736
853	0.05742	853	0.01165	853	-0.00543	853	0.0136		2916.87	46			3808.62	0.17411
854	0.05743	854	0.01159	854	-0.00545	854	0.01357		2917	9			3808.62	0.1736
855	0.05733	855	0.01157	855	-0.00547	855	0.01357		2917.13	48			3808.63	0.17157
856	0.05722	856	0.01154	856	-0.00548	856	0.01355		2917.26	58			3808.64	0.16802
857	0.05709	857	0.01148	857	-0.00553	857	0.01351		2917.39	12			3808.65	0.16396
858	0.05706	858	0.01146	858	-0.00554	858	0.01352		2917.53	13			3808.66	0.15838
859	0.05706	859	0.0114	859	-0.00559	859	0.01345		2917.66	27			3808.66	0.15228
860	0.05701	860	0.01134	860	-0.00561	860	0.01342		2917.79	61			3808.67	0.14518
861	0.05677	861	0.01131	861	-0.00566	861	0.0134		2917.92	21			3808.68	0.13756
862	0.05645	862	0.01129	862	-0.00567	862	0.01336		2918.06	47			3808.69	0.12944
863	0.0562	863	0.01129	863	-0.00573	863	0.01335		2918.19	66			3808.69	0.12081
864	0.05615	864	0.01127	864	-0.00578	864	0.01328		2918.32	60			3808.7	0.11218
865	0.05625	865	0.01125	865	-0.00579	865	0.01326		2918.45	66			3808.71	0.10355
866	0.05646	866	0.01124	866	-0.00581	866	0.01324		2918.58	0			3808.72	0.09442
867	0.05681	867	0.01123	867	-0.00584	867	0.01316		2918.72	18			3808.73	0.08579
868	0.05735	868	0.01121	868	-0.00582	868	0.01316		2918.85	55			3808.73	0.07766
869	0.058	869	0.01121	869	-0.00582	869	0.01315		2918.98	58			3808.74	0.06954
870	0.05874	870	0.01121	870	-0.00588	870	0.01307		2919.11	3			3808.75	0.06193
871	0.05949	871	0.0112	871	-0.0059	871	0.01305		2919.24	32			3808.76	0.05482
872	0.06034	872	0.01118	872	-0.00592	872	0.01302		2919.38	59			3808.76	0.04802
873	0.06138	873	0.01117	873	-0.00597	873	0.01296		2919.51	33			3808.77	0.04193
874	0.06283	874	0.01115	874	-0.00594	874	0.01296		2919.64	10			3808.78	0.03635
875	0.06484	875	0.01108	875	-0.00599	875	0.01286		2919.77	40			3808.79	0.03137
876	0.06746	876	0.01108	876	-0.00597	876	0.01282		2919.9	29			3808.8	0.02701
877	0.07065	877	0.01105	877	-0.00595	877	0.01277		2920.04	39			3808.8	0.02315
878	0.07406	878	0.01101	878	-0.00593	878	0.01272		2920.17	3			3808.81	0.0198
879	0.07707	879	0.01099	879	-0.00593	879	0.01268		2920.3	3			3808.82	0.0169
880	0.07973	880	0.01097	880	-0.00592	880	0.01265		2920.43	51			3808.83	0.01447
881	0.08251	881	0.01095	881	-0.0059	881	0.01259		2920.57	35			3808.83	0.01244
882	0.08572	882	0.01093	882	-0.00586	882	0.01257		2920.7	17			3808.84	0.01076
883	0.08876	883	0.01088	883	-0.00584	883	0.01254		2920.83	12			3808.85	0.00954
884	0.09046	884	0.01085	884	-0.00583	884	0.01251		2920.96	20			3808.86	0.00863
885	0.08978	885	0.01082	885	-0.0058	885	0.01253		2921.09	38			3808.87	0.00802
886	0.08649	886	0.01079	886	-0.00583	886	0.01251		2921.23	26			3808.87	0.00772
887	0.08124	887	0.01083	887	-0.00581	887	0.01258		2921.36	30			3808.88	0.00766
888	0.07515	888	0.01082	888	-0.00575	888	0.01266		2921.49	67			3808.89	0.00787
889	0.06974	889	0.01088	889	-0.00577	889	0.01268		2921.62	43			3808.9	0.00838
890	0.0655	890	0.01088	890	-0.0058	890	0.01269		2921.75	22			3808.91	0.00914
891	0.06237	891	0.01087	891	-0.0058	891	0.01273		2921.89	50			3808.91	0.01015
892	0.06015	892	0.01089	892	-0.00581	892	0.01276		2922.02	5			3808.92	0.01147
893	0.05871	893	0.01087	893	-0.0058	893	0.01277		2922.15	1			3808.93	0.01305
894	0.05777	894	0.01089	894	-0.00586	894	0.01277		2922.28	4			3808.94	0.01492
895	0.05719	895	0.01089	895	-0.00589	895	0.01275		2922.41	65			3808.94	0.01706
896	0.05681	896	0.01091	896	-0.00586	896	0.01277		2922.55	65			3808.95	0.01949
897	0.05662	897	0.01093	897	-0.0059	897	0.01274		2922.68	15			3808.96	0.02228
898	0.0563	898	0.01093	898	-0.00593	898	0.01273		2922.81	8			3808.97	0.02533
899	0.05578	899	0.01095	899	-0.00593	899	0.01274		2922.94	24			3808.98	0.02863
900	0.05515	900	0.01093	900	-0.00593	900	0.01272		2923.07	7			3808.98	0.03223
901	0.05456	901	0.01094	901	-0.00594	901	0.01273		2923.21	24			3808.99	0.03604
902	0.0541	902	0.01094	902	-0.00594	902	0.01271		2923.34	22			3809	0.04005
903	0.0538	903	0.01096	903	-0.00596	903	0.01269		2923.47	16			3809.01	0.04421
904	0.05362	904	0.01092	904	-0.00599	904	0.01269		2923.6	60			3809.01	0.04858
905	0.05354	905	0.01092	905	-0.006	905	0.01265		2923.74	38			3809.02	0.05279
906	0.05351	906	0.01092	906	-0.006	906	0.01267		2923.87	18			3809.03	0.05736
907	0.05346	907	0.0109	907	-0.006	907	0.01266		2924	69			3809.04	0.06193
908	0.05339	908	0.01091	908	-0.006	908	0.01262		2924.13	14			3809.05	0.06599
909	0.05326	909	0.01085	909	-0.00602	909	0.01263		2924.26	1			3809.05	0.07005
910	0.05312	910	0.01086	910	-0.00603	910	0.01262		2924.4	46			3809.06	0.07411
911	0.05304	911	0.01082	911	-0.00609	911	0.01257		2924.53	70			3809.07	0.07716
912	0.053	912	0.01086	912	-0.00614	912	0.01255		2924.66	11			3809.08	0.0802
913	0.05302	913	0.01086	913	-0.00612	913	0.01254		2924.79	33			3809.08	0.08274
914	0.05302	914	0.01083	914	-0.00616	914	0.01251		2924.92	0			3809.09	0.08528
915	0.05296	915	0.01083	915	-0.00617	915	0.01251		2925.06	27			3809.1	0.0868
916	0.05287	916	0.01082	916	-0.00622	916	0.01246		2925.19	64			3809.11	0.08731
917	0.0528	917	0.01083	917	-0.00628	917	0.01244		2925.32	15			3809.12	0.08782
918	0.05279	918	0.01083	918	-0.00635	918	0.01243		2925.45	62			3809.12	0.08731
919	0.05282	919	0.01082	919	-0.00638	919	0.01241		2925.58	58			3809.13	0.08629
920	0.05284	920	0.01081	920	-0.00638	920	0.01242		2925.72	19			3809.14	0.08477
921	0.05277	921	0.01081	921	-0.00641	921	0.01242		2925.85	9			3809.15	0.08274
922	0.05257	922	0.01081	922	-0.00646	922	0.01242		2925.98	43			3809.16	0.0797
923	0.0523	923	0.01081	923	-0.00648	923	0.01242		2926.11	52			3809.16	0.07665
924	0.05203	924	0.01082	924	-0.00653	924	0.01243		2926.25	22			3809.17	0.0731
925	0.05181	925	0.01081	925	-0.00657	925	0.01241		2926.38	68			3809.18	0.06954
926	0.05166	926	0.0108	926	-0.00657	926	0.01243		2926.51	11			3809.19	0.06497
927	0.05152	927	0.01075	927	-0.00658	927	0.0124		2926.64	68			3809.19	0.06091
928	0.05143	928	0.01075	928	-0.00656	928	0.0124		2926.77	65			3809.2	0.05635
929	0.05133	929	0.01072	929	-0.00659	929	0.01238		2926.91	53			3809.21	0.05178
930	0.05125	930	0.01067	930	-0.00657	930	0.01239		2927.04	44			3809.22	0.04746
931	0.05122	931	0.01067	931	-0.00659	931	0.01237		2927.17	9			3809.23	0.0431
932	0.05119	932	0.01069	932	-0.00655	932	0.01239		2927.3	57			3809.23	0.03888
933	0.05115	933	0.01074	933	-0.00653	933	0.01239		2927.43	64			3809.24	0.03482
934	0.05114	934	0.01073	934	-0.00652	934	0.01238		2927.57	62			3809.25	0.03096
935	0.05112	935	0.01071	935	-0.00648	935	0.01239		2927.7	67			3809.26	0.02736
936	0.05113	936	0.01072	936	-0.00647	936	0.0124		2927.83	57			3809.26	0.02396
937	0.05112	937	0.01074	937	-0.00641	937	0.01239		2927.96	29			3809.27	0.02086
938	0.05113	938	0.01074	938	-0.00633	938	0.0124		2928.09	25			3809.28	0.01807
939	0.05112	939	0.01074	939	-0.0063	939	0.01239		2928.23	32			3809.29	0.01548
940	0.05114	940	0.01076	940	-0.00628	940	0.01238		2928.36	30			3809.3	0.01325
941	0.05112	941	0.01076	941	-0.00628	941	0.0124		2928.49	49			3809.3	0.01127
942	0.05111	942	0.01079	942	-0.00633	942	0.01236		2928.62	18			3809.31	0.00954
943	0.05108	943	0.01078	943	-0.00635	943	0.01236		2928.76	57			3809.32	0.00802
944	0.05104	944	0.01075	944	-0.00634	944	0.01235		2928.89	4			3809.33	0.0067
945	0.05101	945	0.01075	945	-0.00635	945	0.01232		2929.02	35			3809.33	0.00558
946	0.05099	946	0.01076	946	-0.00634	946	0.01232		2929.15	27			3809.34	0.00466
947	0.05093	947	0.01075	947	-0.00636	947	0.01228		2929.28	18			3809.35	0.00389
948	0.05089	948	0.01077	948	-0.00635	948	0.01228		2929.42	8			3809.36	0.00325
949	0.05082	949	0.0108	949	-0.00633	949	0.01229		2929.55	46			3809.37	0.00272
950	0.05075	950	0.0108	950	-0.00634	950	0.01228		2929.68	24			3809.37	0.00229
951	0.05076	951	0.01079	951	-0.00628	951	0.0123		2929.81	44			3809.38	0.00193
952	0.05077	952	0.01083	952	-0.00624	952	0.01232		2929.94	9			3809.39	0.00165
953	0.05078	953	0.01086	953	-0.0062	953	0.01232		2930.08	28			3809.4	0.00142
954	0.05079	954	0.01083	954	-0.00615	954	0.01234		2930.21	5			3809.41	0.00124
955	0.0508	955	0.0109	955	-0.00606	955	0.01237		2930.34	55			3809.41	0.0011
956	0.05083	956	0.01091	956	-0.00602	956	0.01238		2930.47	39			3809.42	0.000979695
957	0.05086	957	0.01094	957	-0.00595	957	0.0124		2930.6	54			3809.43	0.000883249
958	0.05089	958	0.01097	958	-0.00592	958	0.01239		2930.74	29			3809.44	0.000807107
959	0.0509	959	0.01095	959	-0.0059	959	0.01238		2930.87	37			3809.44	0.000741117
960	0.05088	960	0.01093	960	-0.0059	960	0.01238		2931	53			3809.45	0.000690355
961	0.05084	961	0.0109	961	-0.0059	961	0.01236		2931.13	5			3809.46	0.00064467
962	0.0508	962	0.01089	962	-0.00596	962	0.01235		2931.27	16			3809.47	0.000609137
963	0.05076	963	0.01086	963	-0.00607	963	0.01231		2931.4	14			3809.48	0.000573604
964	0.05075	964	0.01081	964	-0.00611	964	0.0123		2931.53	56			3809.48	0.000543147
965	0.0507	965	0.01081	965	-0.00614	965	0.01229		2931.66	4			3809.49	0.00051269
966	0.05064	966	0.01074	966	-0.00619	966	0.01227		2931.79	27			3809.5	0.000488832
967	0.05059	967	0.01073	967	-0.00626	967	0.01226		2931.93	54			3809.51	0.000464975
968	0.05059	968	0.01078	968	-0.00629	968	0.01226		2932.06	42			3809.51	0.000443147
969	0.05071	969	0.01072	969	-0.00632	969	0.01223		2932.19	41			3809.52	0.000422335
970	0.05092	970	0.01076	970	-0.00633	970	0.01221		2932.32	61			3809.53	0.000403046
971	0.05115	971	0.01076	971	-0.00634	971	0.01222		2932.45	165			3809.54	0.000384772
972	0.05129	972	0.01072	972	-0.00635	972	0.0122		2932.59	164			3809.55	0.000367005
973	0.05121	973	0.01069	973	-0.00635	973	0.01223		2932.72	53			3809.55	0.000350761
974	0.05093	974	0.01069	974	-0.00641	974	0.0122		2932.85	19			3809.56	0.000334518
975	0.05061	975	0.01071	975	-0.00644	975	0.01219		2932.98	7			3809.57	0.000319797
976	0.05039	976	0.01073	976	-0.00644	976	0.01221		2933.11	6			3809.58	0.000305584
977	0.05034	977	0.01077	977	-0.00646	977	0.01217		2933.25	33			3809.58	0.000291878
978	0.0504	978	0.01075	978	-0.00648	978	0.01215		2933.38	2			3809.59	0.00027868
979	0.05055	979	0.01075	979	-0.00649	979	0.01216		2933.51	37			3809.6	0.000266497
980	0.05081	980	0.01076	980	-0.00648	980	0.01212		2933.64	43			3809.61	0.000254822
981	0.05124	981	0.01076	981	-0.00648	981	0.01212		2933.78	15			3809.62	0.000243147
982	0.05191	982	0.01073	982	-0.0065	982	0.01213		2933.91	36			3809.62	0.000232487
983	0.05274	983	0.01073	983	-0.00653	983	0.0121		2934.04	43			3809.63	0.000222335
984	0.05362	984	0.01074	984	-0.00654	984	0.01207		2934.17	30			3809.64	0.00021269
985	0.05442	985	0.0107	985	-0.00656	985	0.01207		2934.3	25			3809.65	0.000203046
986	0.05514	986	0.01068	986	-0.00657	986	0.01205		2934.44	53			3809.66	0.000193909
987	0.05574	987	0.01067	987	-0.00656	987	0.01205		2934.57	5			3809.66	0.000185279
988	0.05623	988	0.01069	988	-0.00654	988	0.01202		2934.7	9			3809.67	0.000177157
989	0.05645	989	0.01069	989	-0.00653	989	0.01199		2934.83	35			3809.68	0.000169543
990	0.05621	990	0.01068	990	-0.00647	990	0.012		2934.96	34			3809.69	0.000161929
991	0.05551	991	0.01067	991	-0.00647	991	0.012		2935.1	44			3809.69	0.000154822
992	0.05474	992	0.01069	992	-0.0065	992	0.01199		2935.23	55			3809.7	0.000148223
993	0.05424	993	0.0107	993	-0.00651	993	0.01198		2935.36	28			3809.71	0.000141624
994	0.05413	994	0.0107	994	-0.00654	994	0.01193		2935.49	2			3809.72	0.000135533
995	0.05444	995	0.01071	995	-0.00656	995	0.01191		2935.62	21			3809.73	0.000129442
996	0.05506	996	0.0107	996	-0.00656	996	0.01191		2935.76	52			3809.73	0.000123858
997	0.0558	997	0.01072	997	-0.00665	997	0.01182		2935.89	55			3809.74	0.000118274
998	0.05647	998	0.01073	998	-0.00663	998	0.01186		2936.02	2			3809.75	0.000113198
999	0.05689	999	0.0107	999	-0.00668	999	0.01182		2936.15	49			3809.76	0.000108629
1000	0.05691	1000	0.01069	1000	-0.00675	1000	0.01175		2936.28	70			3809.76	0.000104061
									2936.42	13			3809.77	9.94924e-05
									2936.55	14			3809.78	9.54315e-05
									2936.68	64			3809.79	9.13706e-05
									2936.81	53			3809.8	8.73096e-05
									2936.95	6			3809.8	8.37563e-05
									2937.08	40			3809.81	8.0203e-05
									2937.21	59			3809.82	7.66497e-05
									2937.34	66			3809.83	7.36041e-05
									2937.47	23			3809.83	7.00508e-05
									2937.61	11			3809.84	6.70051e-05
									2937.74	18			3809.85	6.39594e-05
									2937.87	41			3809.86	6.14213e-05
									2938	21			3809.87	5.83756e-05
									2938.13	53			3809.87	5.58376e-05
									2938.27	25			3809.88	5.32995e-05
									2938.4	3			3809.89	5.07614e-05
									2938.53	62			3809.9	4.83249e-05
									2938.66	8			3809.91	4.60406e-05
									2938.79	69			3809.91	4.38071e-05
									2938.93	44			3809.92	4.16244e-05
									2939.06	69			3809.93	3.95431e-05
									2939.19	11			3809.94	3.75635e-05
									2939.32	57			3809.94	3.55838e-05
									2939.46	2			3809.95	3.37056e-05
									2939.59	29			3809.96	3.19289e-05
									2939.72	3			3809.97	3.0203e-05
									2939.85	24			3809.98	2.85279e-05
									2939.98	63			3809.98	2.69543e-05
									2940.12	28			3809.99	2.53807e-05
									2940.25	63			3810	2.39086e-05
									2940.38	64			3810.01	2.24365e-05
									2940.51	47			3810.01	2.1066e-05
									2940.64	36			3810.02	1.97462e-05
									2940.78	68			3810.03	1.84772e-05
									2940.91	41			3810.04	1.72589e-05
									2941.04	67			3810.05	1.60914e-05
									2941.17	68			3810.05	1.49746e-05
									2941.3	7			3810.06	1.38579e-05
									2941.44	47			3810.07	1.28426e-05
									2941.57	23			3810.08	1.18782e-05
									2941.7	67			3810.08	1.09137e-05
									2941.83	37			3810.09	1.00508e-05
									2941.97	51			3810.1	9.18782e-06
									2942.1	30			3810.11	8.37563e-06
									2942.23	31			3810.12	7.61421e-06
									2942.36	34			3810.12	6.85279e-06
									2942.49	47			3810.13	6.19289e-06
									2942.63	58			3810.14	5.53299e-06
									2942.76	43			3810.15	4.91371e-06
									2942.89	60			3810.16	4.3401e-06
									2943.02	10			3810.16	3.80203e-06
									2943.15	27			3810.17	3.29949e-06
									2943.29	57			3810.18	2.83756e-06
									2943.42	51			3810.19	2.41117e-06
									2943.55	32			3810.19	2.0203e-06
									2943.68	68			3810.2	1.66497e-06
									2943.81	36			3810.21	1.34518e-06
									2943.95	62			3810.22	1.05584e-06
									2944.08	60			3810.23	8.07107e-07
									2944.21	70			3810.23	5.88832e-07
									2944.34	23			3810.24	4.07614e-07
									2944.48	36			3810.25	2.60406e-07
									2944.61	49			3810.26	1.46701e-07
									2944.74	20			3810.26	6.54822e-08
									2944.87	1			3810.27	0
									2945	54			3810.28	0
									2945.14	27			3810.29	0
									2945.27	17			3810.3	0
									2945.4	2			3810.3	0
									2945.53	18			3810.31	0
									2945.66	53			3810.32	0
									2945.8	62			3810.33	0
									2945.93	70			3810.33	0
									2946.06	6			3810.34	0
									2946.19	55			3810.35	0
									2946.32	8			3810.36	0
									2946.46	10			3810.37	0
									2946.59	7			3810.37	0
									2946.72	32			3810.38	0
									2946.85	7			3810.39	0
									2946.99	2			3810.4	0
									2947.12	57			3810.41	0
									2947.25	49			3810.41	0
									2947.38	58			3810.42	0
									2947.51	11			3810.43	0
									2947.65	15			3810.44	0
									2947.78	26			3810.44	0
									2947.91	36			3810.45	0
									2948.04	16			3810.46	0
									2948.17	47			3810.47	0
									2948.31	52			3810.48	0
									2948.44	24			3810.48	0
									2948.57	6			3810.49	0
									2948.7	26			3810.5	0
									2948.83	3			3810.51	0
									2948.97	14
									2949.1	33
									2949.23	25
									2949.36	59
									2949.49	55
									2949.63	34
									2949.76	7
									2949.89	54
									2950.02	65
									2950.16	17
									2950.29	1
									2950.42	59
									2950.55	25
									2950.68	49
									2950.82	1
									2950.95	27
									2951.08	8
									2951.21	33
									2951.34	57
									2951.48	40
									2951.61	25
									2951.74	12
									2951.87	7
									2952	27
									2952.14	26
									2952.27	44
									2952.4	8
									2952.53	6
									2952.67	2
									2952.8	47
									2952.93	24
									2953.06	50
									2953.19	67
									2953.33	53
									2953.46	54
									2953.59	30
									2953.72	10
									2953.85	11
									2953.99	23
									2954.12	20
									2954.25	22
									2954.38	47
									2954.51	34
									2954.65	55
									2954.78	36
									2954.91	45
									2955.04	19
									2955.18	65
									2955.31	40
									2955.44	66
									2955.57	20
									2955.7	42
									2955.84	8
									2955.97	17
									2956.1	24
									2956.23	24
									2956.36	55
									2956.5	9
									2956.63	46
									2956.76	25
									2956.89	13
									2957.02	19
									2957.16	34
									2957.29	60
									2957.42	33
									2957.55	41
									2957.69	33
									2957.82	35
									2957.95	3
									2958.08	44
									2958.21	50
									2958.35	9
									2958.48	2
									2958.61	59
									2958.74	59
									2958.87	38
									2959.01	70
									2959.14	10
									2959.27	50
									2959.4	42
									2959.53	6
									2959.67	0
									2959.8	20
									2959.93	12
									2960.06	28
									2960.2	19
									2960.33	29
									2960.46	22
									2960.59	45
									2960.72	30
									2960.86	18
									2960.99	10
									2961.12	2
									2961.25	53
									2961.38	56
									2961.52	19
									2961.65	46
									2961.78	45
									2961.91	12
									2962.04	48
									2962.18	56
									2962.31	16
									2962.44	12
									2962.57	4
									2962.7	23
									2962.84	16
									2962.97	53
									2963.1	45
									2963.23	4
									2963.37	70
									2963.5	66
									2963.63	26
									2963.76	16
									2963.89	51
									2964.03	0
									2964.16	46
									2964.29	29
									2964.42	52
									2964.55	47
									2964.69	35
									2964.82	50
									2964.95	31
									2965.08	48
									2965.21	0
									2965.35	35
									2965.48	12
									2965.61	67
									2965.74	61
									2965.88	46
									2966.01	22
									2966.14	58
									2966.27	17
									2966.4	29
									2966.54	63
									2966.67	1
									2966.8	43
									2966.93	70
									2967.06	68
									2967.2	2
									2967.33	57
									2967.46	27
									2967.59	20
									2967.72	66
									2967.86	15
									2967.99	26
									2968.12	15
									2968.25	48
									2968.39	58
									2968.52	27
									2968.65	40
									2968.78	24
									2968.91	48
									2969.05	19
									2969.18	32
									2969.31	37
									2969.44	59
									2969.57	13
									2969.71	42
									2969.84	28
									2969.97	13
									2970.1	31
									2970.23	17
									2970.37	18
									2970.5	68
									2970.63	26
									2970.76	26
									2970.9	62
									2971.03	44
									2971.16	68
									2971.29	66
									2971.42	70
									2971.56	24
									2971.69	58
									2971.82	56
									2971.95	64
									2972.08	55
									2972.22	32
									2972.35	31
									2972.48	49
									2972.61	25
									2972.74	25
									2972.88	25
									2973.01	6
									2973.14	70
									2973.27	15
									2973.41	41
									2973.54	52
									2973.67	23
									2973.8	46
									2973.93	7
									2974.07	60
									2974.2	59
									2974.33	22
									2974.46	52
									2974.59	39
									2974.73	21
									2974.86	3
									2974.99	16
									2975.12	4
									2975.25	45
									2975.39	55
									2975.52	20
									2975.65	2
									2975.78	48
									2975.91	12
									2976.05	43
									2976.18	37
									2976.31	38
									2976.44	48
									2976.58	24
									2976.71	15
									2976.84	6
									2976.97	53
									2977.1	16
									2977.24	66
									2977.37	7
									2977.5	3
									2977.63	3
									2977.76	4
									2977.9	31
									2978.03	52
									2978.16	19
									2978.29	64
									2978.42	67
									2978.56	2
									2978.69	12
									2978.82	4
									2978.95	19
									2979.09	26
									2979.22	63
									2979.35	19
									2979.48	24
									2979.61	32
									2979.75	20
									2979.88	14
									2980.01	70
									2980.14	6
									2980.27	40
									2980.41	20
									2980.54	9
									2980.67	49
									2980.8	61
									2980.93	15
									2981.07	37
									2981.2	42
									2981.33	50
									2981.46	10
									2981.6	30
									2981.73	24
									2981.86	17
									2981.99	28
									2982.12	60
									2982.26	37
									2982.39	3
									2982.52	15
									2982.65	43
									2982.78	42
									2982.92	3
									2983.05	61
									2983.18	46
									2983.31	2
									2983.44	5
									2983.58	52
									2983.71	46
									2983.84	66
									2983.97	21
									2984.11	49
									2984.24	41
									2984.37	45
									2984.5	42
									2984.63	21
									2984.77	25
									2984.9	60
									2985.03	8
									2985.16	42
									2985.29	18
									2985.43	22
									2985.56	18
									2985.69	35
									2985.82	28
									2985.95	33
									2986.09	35
									2986.22	51
									2986.35	12
									2986.48	7
									2986.62	40
									2986.75	3
									2986.88	54
									2987.01	14
									2987.14	58
									2987.28	45
									2987.41	4
									2987.54	15
									2987.67	18
									2987.8	37
									2987.94	49
									2988.07	66
									2988.2	36
									2988.33	9
									2988.46	30
									2988.6	70
									2988.73	58
									2988.86	70
									2988.99	57
									2989.12	65
									2989.26	14
									2989.39	16
									2989.52	60
									2989.65	68
									2989.79	49
									2989.92	64
									2990.05	38
									2990.18	8
									2990.31	43
									2990.45	42
									2990.58	0
									2990.71	13
									2990.84	10
									2990.97	62
									2991.11	30
									2991.24	45
									2991.37	33
									2991.5	49
									2991.63	55
									2991.77	68
									2991.9	61
									2992.03	67
									2992.16	15
									2992.3	43
									2992.43	10
									2992.56	57
									2992.69	56
									2992.82	25
									2992.96	22
									2993.09	70
									2993.22	2
									2993.35	47
									2993.48	12
									2993.62	0
									2993.75	57
									2993.88	63
									2994.01	45
									2994.14	45
									2994.28	28
									2994.41	46
									2994.54	32
									2994.67	6
									2994.81	61
									2994.94	21
									2995.07	29
									2995.2	0
									2995.33	63
									2995.47	12
									2995.6	23
									2995.73	15
									2995.86	45
									2995.99	8
									2996.13	22
									2996.26	44
									2996.39	13
									2996.52	39
									2996.65	8
									2996.79	68
									2996.92	26
									2997.05	31
									2997.18	32
									2997.32	69
									2997.45	28
									2997.58	2
									2997.71	40
									2997.84	40
									2997.98	67
									2998.11	16
									2998.24	29
									2998.37	18
									2998.5	5
									2998.64	68
									2998.77	68
									2998.9	49
									2999.03	56
									2999.16	3
									2999.3	14
									2999.43	50
									2999.56	13
									2999.69	31
									2999.83	52
									2999.96	10
									3000.09	20
									3000.22	60
									3000.35	10
									3000.49	44
									3000.62	47
									3000.75	37
									3000.88	35
									3001.01	26
									3001.15	59
									3001.28	52
									3001.41	56
									3001.54	15
									3001.67	37
									3001.81	29
									3001.94	48
									3002.07	45
									3002.2	11
									3002.34	57
									3002.47	46
									3002.6	52
									3002.73	33
									3002.86	39
									3003	41
									3003.13	16
									3003.26	47
									3003.39	8
									3003.52	10
									3003.66	21
									3003.79	30
									3003.92	3
									3004.05	28
									3004.18	24
									3004.32	27
									3004.45	27
									3004.58	36
									3004.71	54
									3004.84	0
									3004.98	10
									3005.11	53
									3005.24	6
									3005.37	69
									3005.51	55
									3005.64	46
									3005.77	12
									3005.9	41
									3006.03	9
									3006.17	22
									3006.3	7
									3006.43	61
									3006.56	13
									3006.69	37
									3006.83	26
									3006.96	32
									3007.09	47
									3007.22	13
									3007.35	11
									3007.49	10
									3007.62	14
									3007.75	56
									3007.88	45
									3008.02	60
									3008.15	67
									3008.28	66
									3008.41	31
									3008.54	55
									3008.68	54
									3008.81	58
									3008.94	53
									3009.07	12
									3009.2	41
									3009.34	69
									3009.47	68
									3009.6	40
									3009.73	53
									3009.86	15
									3010	67
									3010.13	66
									3010.26	23
									3010.39	29
									3010.53	13
									3010.66	57
									3010.79	37
									3010.92	30
									3011.05	70
									3011.19	70
									3011.32	53
									3011.45	11
									3011.58	15
									3011.71	35
									3011.85	28
									3011.98	65
									3012.11	21
									3012.24	2
									3012.37	21
									3012.51	58
									3012.64	43
									3012.77	57
									3012.9	1
									3013.04	27
									3013.17	4
									3013.3	18
									3013.43	7
									3013.56	40
									3013.7	40
									3013.83	56
									3013.96	0
									3014.09	65
									3014.22	46
									3014.36	6
									3014.49	61
									3014.62	55
									3014.75	1
									3014.88	4
									3015.02	19
									3015.15	21
									3015.28	5
									3015.41	33
									3015.55	16
									3015.68	11
									3015.81	53
									3015.94	20
									3016.07	19
									3016.21	69
									3016.34	47
									3016.47	61
									3016.6	70
									3016.73	38
									3016.87	14
									3017	15
									3017.13	21
									3017.26	30
									3017.39	48
									3017.53	56
									3017.66	57
									3017.79	17
									3017.92	58
									3018.05	63
									3018.19	45
									3018.32	27
									3018.45	37
									3018.58	47
									3018.72	20
									3018.85	59
									3018.98	27
									3019.11	3
									3019.24	32
									3019.38	36
									3019.51	43
									3019.64	70
									3019.77	62
									3019.9	55
									3020.04	44
									3020.17	65
									3020.3	29
									3020.43	48
									3020.56	34
									3020.7	55
									3020.83	42
									3020.96	58
									3021.09	30
									3021.23	69
									3021.36	38
									3021.49	24
									3021.62	34
									3021.75	54
									3021.89	30
									3022.02	34
									3022.15	34
									3022.28	24
									3022.41	31
									3022.55	66
									3022.68	15
									3022.81	22
									3022.94	43
									3023.07	49
									3023.21	64
									3023.34	22
									3023.47	47
									3023.6	53
									3023.74	51
									3023.87	46
									3024	69
									3024.13	13
									3024.26	34
									3024.4	11
									3024.53	37
									3024.66	19
									3024.79	38
									3024.92	65
									3025.06	4
									3025.19	47
									3025.32	48
									3025.45	52
									3025.58	37
									3025.72	11
									3025.85	33
									3025.98	58
									3026.11	49
									3026.25	46
									3026.38	0
									3026.51	49
									3026.64	0
									3026.77	68
									3026.91	42
									3027.04	17
									3027.17	47
									3027.3	35
									3027.43	10
									3027.57	68
									3027.7	49
									3027.83	3
									3027.96	16
									3028.09	62
									3028.23	63
									3028.36	26
									3028.49	20
									3028.62	30
									3028.76	58
									3028.89	58
									3029.02	10
									3029.15	68
									3029.28	5
									3029.42	49
									3029.55	51
									3029.68	5
									3029.81	24
									3029.94	10
									3030.08	51
									3030.21	39
									3030.34	44
									3030.47	41
									3030.6	46
									3030.74	23
									3030.87	13
									3031	66
									3031.13	0
									3031.26	14
									3031.4	65
									3031.53	67
									3031.66	56
									3031.79	6
									3031.93	38
									3032.06	50
									3032.19	53
									3032.32	42
									3032.45	14
									3032.59	5
									3032.72	28
									3032.85	33
									3032.98	59
									3033.11	18
									3033.25	14
									3033.38	59
									3033.51	27
									3033.64	62
									3033.77	37
									3033.91	15
									3034.04	6
									3034.17	70
									3034.3	51
									3034.44	45
									3034.57	26
									3034.7	16
									3034.83	17
									3034.96	30
									3035.1	68
									3035.23	40
									3035.36	66
									3035.49	23
									3035.62	42
									3035.76	70
									3035.89	68
									3036.02	49
									3036.15	19
									3036.28	4
									3036.42	52
									3036.55	43
									3036.68	69
									3036.81	41
									3036.95	27
									3037.08	67
									3037.21	53
									3037.34	59
									3037.47	64
									3037.61	1
									3037.74	11
									3037.87	42
									3038	34
									3038.13	24
									3038.27	38
									3038.4	1
									3038.53	31
									3038.66	43
									3038.79	37
									3038.93	30
									3039.06	9
									3039.19	2
									3039.32	18
									3039.46	67
									3039.59	23
									3039.72	6
									3039.85	36
									3039.98	25
									3040.12	41
									3040.25	16
									3040.38	16
									3040.51	12
									3040.64	47
									3040.78	35
									3040.91	10
									3041.04	35
									3041.17	14
									3041.3	24
									3041.44	60
									3041.57	22
									3041.7	62
									3041.83	40
									3041.97	47
									3042.1	0
									3042.23	67
									3042.36	47
									3042.49	54
									3042.63	43
									3042.76	36
									3042.89	25
									3043.02	49
									3043.15	27
									3043.29	58
									3043.42	32
									3043.55	54
									3043.68	37
									3043.81	1
									3043.95	70
									3044.08	28
									3044.21	50
									3044.34	28
									3044.47	34
									3044.61	62
									3044.74	26
									3044.87	54
									3045	34
									3045.14	67
									3045.27	32
									3045.4	25
									3045.53	6
									3045.66	31
									3045.8	64
									3045.93	14
									3046.06	2
									3046.19	41
									3046.32	49
									3046.46	25
									3046.59	64
									3046.72	32
									3046.85	59
									3046.98	32
									3047.12	32
									3047.25	50
									3047.38	59
									3047.51	3
									3047.65	55
									3047.78	12
									3047.91	24
									3048.04	35
									3048.17	31
									3048.31	36
									3048.44	21
									3048.57	38
									3048.7	7
									3048.83	50
									3048.97	5
									3049.1	6
									3049.23	52
									3049.36	62
									3049.49	18
									3049.63	59
									3049.76	68
									3049.89	65
									3050.02	16
									3050.16	47
									3050.29	36
									3050.42	29
									3050.55	30
									3050.68	64
									3050.82	27
									3050.95	58
									3051.08	64
									3051.21	9
									3051.34	42
									3051.48	19
									3051.61	63
									3051.74	42
									3051.87	37
									3052	0
									3052.14	29
									3052.27	70
									3052.4	54
									3052.53	44
									3052.67	5
									3052.8	30
									3052.93	1
									3053.06	60
									3053.19	60
									3053.33	48
									3053.46	55
									3053.59	34
									3053.72	8
									3053.85	11
									3053.99	65
									3054.12	28
									3054.25	55
									3054.38	49
									3054.51	29
									3054.65	13
									3054.78	4
									3054.91	3
									3055.04	63
									3055.18	12
									3055.31	31
									3055.44	52
									3055.57	4
									3055.7	70
									3055.84	60
									3055.97	16
									3056.1	62
									3056.23	43
									3056.36	26
									3056.5	32
									3056.63	17
									3056.76	3
									3056.89	22
									3057.02	36
									3057.16	40
									3057.29	65
									3057.42	39
									3057.55	63
									3057.68	19
									3057.82	69
									3057.95	30
									3058.08	4
									3058.21	11
									3058.35	44
									3058.48	14
									3058.61	13
									3058.74	25
									3058.87	45
									3059.01	50
									3059.14	11
									3059.27	63
									3059.4	61
									3059.53	13
									3059.67	56
									3059.8	3
									3059.93	47
									3060.06	31
									3060.19	12
									3060.33	52
									3060.46	55
									3060.59	42
									3060.72	15
									3060.86	49
									3060.99	18
									3061.12	16
									3061.25	16
									3061.38	61
									3061.52	34
									3061.65	62
									3061.78	10
									3061.91	26
									3062.04	7
									3062.18	20
									3062.31	8
									3062.44	36
									3062.57	22
									3062.7	39
									3062.84	54
									3062.97	23
									3063.1	65
									3063.23	10
									3063.37	54
									3063.5	8
									3063.63	63
									3063.76	60
									3063.89	63
									3064.03	44
									3064.16	17
									3064.29	66
									3064.42	42
									3064.55	56
									3064.69	29
									3064.82	45
									3064.95	55
									3065.08	16
									3065.21	51
									3065.35	33
									3065.48	16
									3065.61	32
									3065.74	64
									3065.88	13
									3066.01	43
									3066.14	15
									3066.27	21
									3066.4	61
									3066.54	53
									3066.67	54
									3066.8	68
									3066.93	65
									3067.06	11
									3067.2	39
									3067.33	68
									3067.46	15
									3067.59	64
									3067.72	1
									3067.86	8
									3067.99	34
									3068.12	14
									3068.25	41
									3068.39	65
									3068.52	44
									3068.65	25
									3068.78	28
									3068.91	3
									3069.05	44
									3069.18	4
									3069.31	66
									3069.44	10
									3069.57	39
									3069.71	22
									3069.84	18
									3069.97	44
									3070.1	57
									3070.23	0
									3070.37	45
									3070.5	61
									3070.63	67
									3070.76	1
									3070.89	24
									3071.03	48
									3071.16	12
									3071.29	45
									3071.42	58
									3071.56	62
									3071.69	58
									3071.82	62
									3071.95	33
									3072.08	48
									3072.22	35
									3072.35	23
									3072.48	55
									3072.61	3
									3072.74	35
									3072.88	10
									3073.01	55
									3073.14	1
									3073.27	17
									3073.4	63
									3073.54	35
									3073.67	68
									3073.8	17
									3073.93	15
									3074.07	45
									3074.2	7
									3074.33	62
									3074.46	61
									3074.59	65
									3074.73	18
									3074.86	52
									3074.99	31
									3075.12	23
									3075.25	60
									3075.39	54
									3075.52	23
									3075.65	21
									3075.78	25
									3075.91	8
									3076.05	28
									3076.18	24
									3076.31	30
									3076.44	47
									3076.58	54
									3076.71	4
									3076.84	33
									3076.97	30
									3077.1	49
									3077.24	38
									3077.37	56
									3077.5	24
									3077.63	24
									3077.76	7
									3077.9	3
									3078.03	36
									3078.16	29
									3078.29	57
									3078.42	43
									3078.56	30
									3078.69	29
									3078.82	6
									3078.95	31
									3079.09	22
									3079.22	37
									3079.35	51
									3079.48	17
									3079.61	45
									3079.75	54
									3079.88	55
									3080.01	50
									3080.14	66
									3080.27	38
									3080.41	42
									3080.54	3
									3080.67	25
									3080.8	22
									3080.93	49
									3081.07	44
									3081.2	9
									3081.33	26
									3081.46	38
									3081.59	33
									3081.73	5
									3081.86	22
									3081.99	50
									3082.12	51
									3082.26	5
									3082.39	7
									3082.52	32
									3082.65	65
									3082.78	25
									3082.92	49
									3083.05	43
									3083.18	16
									3083.31	3
									3083.44	47
									3083.58	67
									3083.71	26
									3083.84	49
									3083.97	27
									3084.1	61
									3084.24	64
									3084.37	0
									3084.5	6
									3084.63	52
									3084.77	17
									3084.9	42
									3085.03	24
									3085.16	5
									3085.29	13
									3085.43	28
									3085.56	60
									3085.69	53
									3085.82	57
									3085.95	43
									3086.09	40
									3086.22	23
									3086.35	62
									3086.48	68
									3086.61	16
									3086.75	21
									3086.88	8
									3087.01	46
									3087.14	2
									3087.28	44
									3087.41	13
									3087.54	66
									3087.67	21
									3087.8	62
									3087.94	34
									3088.07	27
									3088.2	66
									3088.33	16
									3088.46	51
									3088.6	18
									3088.73	50
									3088.86	60
									3088.99	49
									3089.12	31
									3089.26	57
									3089.39	26
									3089.52	165
									3089.65	116
									3089.79	52
									3089.92	14
									3090.05	56
									3090.18	52
									3090.31	11
									3090.45	68
									3090.58	61
									3090.71	21
									3090.84	4
									3090.97	43
									3091.11	38
									3091.24	37
									3091.37	64
									3091.5	60
									3091.63	51
									3091.77	30
									3091.9	33
									3092.03	27
									3092.16	42
									3092.3	11
									3092.43	31
									3092.56	64
									3092.69	60
									3092.82	49
									3092.96	33
									3093.09	51
									3093.22	56
									3093.35	0
									3093.48	62
									3093.62	39
									3093.75	34
									3093.88	46
									3094.01	10
									3094.14	49
									3094.28	46
									3094.41	49
									3094.54	9
									3094.67	64
									3094.8	24
									3094.94	37
									3095.07	17
									3095.2	41
									3095.33	17
									3095.47	40
									3095.6	32
									3095.73	31
									3095.86	42
									3095.99	5
									3096.13	33
									3096.26	56
									3096.39	32
									3096.52	8
									3096.65	24
									3096.79	48
									3096.92	55
									3097.05	18
									3097.18	23
									3097.31	9
									3097.45	17
									3097.58	54
									3097.71	1
									3097.84	69
									3097.98	33
									3098.11	66
									3098.24	57
									3098.37	43
									3098.5	69
									3098.64	48
									3098.77	68
									3098.9	7
									3099.03	6
									3099.16	52
									3099.3	64
									3099.43	6
									3099.56	21
									3099.69	64
									3099.82	45
									3099.96	65
									3100.09	13
									3100.22	11
									3100.35	22
									3100.49	9
									3100.62	59
									3100.75	6
									3100.88	59
									3101.01	7
									3101.15	16
[truncated: 114,005 more rows]

## Sheet: Figure 5.
Figure 5.a									Figure 5.b													Figure 5.c
700	0.09149	700	-0.08033	700	0.11665	250	1.9522		700	0.41788	700	0.97732	700	0.03749	700	0.17233	1.84389	-0.94713	250	1.68311		700	0.00058093	700	0.000120895	700	-0.000291939	700	-0.000304871	700	-0.000129982	700	2.35513e-05	700	9.85653e-05	700	-0.000143295	700	-0.000290414	700	-6.59098e-06	700	0.000413578	-100	0.000545	-0.00054918	-0.000325	0.000269
699.5	0.09035	699.5	-0.06727	699.5	0.12527	251	1.79988		699.5	0.45682	699.5	0.99742	699.5	0.03141	699.5	0.14739	1.72225	-1.18397	251	1.62178		699.5	0.000573736	699.5	0.000127584	699.5	-0.000279562	699.5	-0.000292823	699.5	-0.000116195	699.5	3.01491e-05	699.5	9.42925e-05	699.5	-0.000145114	699.5	-0.000272492	699.5	3.1747e-06	699.5	0.000409339	-80	0.000269	-0.000366	-0.000226	0.000158
699	0.09014	699	-0.05602	699	0.13579	252	1.64328		699	0.49256	699	1.01337	699	0.02539	699	0.12009	1.62074	-1.3789	252	1.5674		699	0.000566487	699	0.000133987	699	-0.00026748	699	-0.000280968	699	-0.000102732	699	3.65245e-05	699	9.00979e-05	699	-0.000146802	699	-0.00025499	699	1.25964e-05	699	0.00040503	-60	0.00018	-0.000281	-0.00019	0.000124
698.5	0.08295	698.5	-0.04461	698.5	0.14746	253	1.49527		698.5	0.52508	698.5	1.02516	698.5	0.01943	698.5	0.09042	1.53937	-1.53192	253	1.51809		698.5	0.000559182	698.5	0.000140105	698.5	-0.000255691	698.5	-0.000269306	698.5	-8.95944e-05	698.5	4.26775e-05	698.5	8.59813e-05	698.5	-0.000148358	698.5	-0.000237907	698.5	2.16741e-05	698.5	0.00040065	-40	0.000106	-0.000189	-0.000145	9.33e-05
698	0.08093	698	-0.03706	698	0.15944	254	1.36029		698	0.55441	698	1.0328	698	0.01355	698	0.05838	1.47814	-1.64303	254	1.47185		698	0.000551821	698	0.000145938	698	-0.000244196	698	-0.000257836	698	-7.6781e-05	698	4.8608e-05	698	8.19428e-05	698	-0.000149782	698	-0.000221243	698	3.04077e-05	698	0.000396201	-20	9.35e-05	-0.000122	-6.69e-05	3.91e-05
697.5	0.08071	697.5	-0.02832	697.5	0.17201	255	1.24259		697.5	0.58053	697.5	1.03628	697.5	0.00773	697.5	0.02398	1.43703	-1.71223	255	1.4294		697.5	0.000544405	697.5	0.000151485	697.5	-0.000232995	697.5	-0.000246558	697.5	-6.42923e-05	697.5	5.43161e-05	697.5	7.79824e-05	697.5	-0.000151074	697.5	-0.000204999	697.5	3.87974e-05	697.5	0.000391681	0	-2.94e-06	1.5e-07	-1.31e-06	8.35e-07
697	0.07449	697	-0.01987	697	0.1837	256	1.14155		697	0.60344	697	1.03561	697	0.00197	697	-0.0128	1.41606	-1.73952	256	1.39068		697	0.000536934	697	0.000156747	697	-0.000222088	697	-0.000235473	697	-5.21282e-05	697	5.98018e-05	697	7.41e-05	697	-0.000152235	697	-0.000189174	697	4.68431e-05	697	0.00038709	20	-9.14e-05	0.000143	6.1e-05	-7.54e-05
696.5	0.07257	696.5	-0.01673	696.5	0.19316	257	1.05415		696.5	0.62314	696.5	1.03079	696.5	-0.00371	696.5	-0.05194	1.41522	-1.7249	257	1.35465		696.5	0.000529407	696.5	0.000161724	696.5	-0.000211474	696.5	-0.000224581	696.5	-4.02888e-05	696.5	6.50651e-05	696.5	7.02956e-05	696.5	-0.000153265	696.5	-0.000173769	696.5	5.45448e-05	696.5	0.00038243	40	-0.00015	0.000238	6.52e-05	-0.000101
696	0.06583	696	-0.01181	696	0.19988	258	0.97938		696	0.63964	696	1.02182	696	-0.00933	696	-0.15863	1.44061	-1.59436	258	1.32306		696	0.000521824	696	0.000166415	696	-0.000201155	696	-0.000213881	696	-2.87739e-05	696	7.0106e-05	696	6.65694e-05	696	-0.000154162	696	-0.000158783	696	6.19025e-05	696	0.000377699	60	-0.000184	0.000313	0.000158	-0.000131
695.5	0.05773	695.5	-0.01014	695.5	0.20292	259	0.91932		695.5	0.65294	695.5	1.00869	695.5	-0.01488	695.5	-0.23788	1.56312	-1.41669	259	1.29443		695.5	0.000514186	695.5	0.000170821	695.5	-0.000191129	695.5	-0.000203374	695.5	-1.75837e-05	695.5	7.49244e-05	695.5	6.29212e-05	695.5	-0.000154929	695.5	-0.000144216	695.5	6.89162e-05	695.5	0.000372898	80	-0.000279	0.000387	0.000227	-0.000174
695	0.04516	695	-0.01031	695	0.20087	260	0.87325		695	0.66303	695	0.99141	695	-0.02037	695	-0.28859	1.71078	-1.2758	260	1.27046		695	0.000506492	695	0.000174942	695	-0.000181397	695	-0.00019306	695	-6.71815e-06	695	7.95204e-05	695	5.93511e-05	695	-0.000155563	695	-0.000130069	695	7.55859e-05	695	0.000368026	100	-0.000541	0.000611	0.000431	-0.000307
694.5	0.0317	694.5	-0.0193	694.5	0.19432	261	0.83992		694.5	0.66991	694.5	0.96998	694.5	-0.02579	694.5	-0.29563	1.77694	-1.14584	261	1.24942		694.5	0.000498743	694.5	0.000178778	694.5	-0.000171959	694.5	-0.000182937	694.5	3.8228e-06	694.5	8.3894e-05	694.5	5.5859e-05	694.5	-0.000156066	694.5	-0.000116341	694.5	8.19116e-05	694.5	0.000363084
694	0.01648	694	-0.02815	694	0.18251	262	0.8166		694	0.67359	694	0.94439	694	-0.03114	694	-0.29128	1.80292	-0.99362	262	1.2344		694	0.000490938	694	0.000182328	694	-0.000162814	694	-0.000173008	694	1.40391e-05	694	8.80452e-05	694	5.2445e-05	694	-0.000156437	694	-0.000103032	694	8.78933e-05	694	0.000358072
693.5	0.000192415	693.5	-0.03787	693.5	0.16567	263	0.79854		693.5	0.67406	693.5	0.91465	693.5	-0.03643	693.5	-0.26879	1.78349	-0.87155	263	1.21946		693.5	0.000483078	693.5	0.000185593	693.5	-0.000153964	693.5	-0.000163271	693.5	2.39308e-05	693.5	9.19739e-05	693.5	4.9109e-05	693.5	-0.000156677	693.5	-9.01429e-05	693.5	9.3531e-05	693.5	0.00035299
693	-0.01118	693	-0.04491	693	0.14479	264	0.78137		693	0.67132	693	0.88075	693	-0.04165	693	-0.20427	1.67914	-0.81231	264	1.20652		693	0.000475162	693	0.000188572	693	-0.000145407	693	-0.000153727	693	3.34979e-05	693	9.56802e-05	693	4.58512e-05	693	-0.000156785	693	-7.76731e-05	693	9.88247e-05	693	0.000347837
692.5	-0.01769	692.5	-0.05421	692.5	0.12129	265	0.76589		692.5	0.68455	692.5	0.84271	692.5	-0.0468	692.5	-0.1193	1.61172	-0.70254	265	1.1928		692.5	0.000467191	692.5	0.000191266	692.5	-0.000137144	692.5	-0.000144375	692.5	4.27403e-05	692.5	9.91641e-05	692.5	4.26713e-05	692.5	-0.000156762	692.5	-6.56226e-05	692.5	0.000103774	692.5	0.000342614
692	-0.0258	692	-0.06126	692	0.09685	266	0.74814		692	0.71329	692	0.76301	692	-0.05188	692	-0.02826	1.60974	-0.55271	266	1.17993		692	0.000459164	692	0.000193675	692	-0.000129175	692	-0.000135216	692	5.16582e-05	692	0.000102426	692	3.95696e-05	692	-0.000156607	692	-5.39915e-05	692	0.00010838	692	0.000337321
691.5	-0.03217	691.5	-0.066	691.5	0.07291	267	0.73171		691.5	0.71408	691.5	0.69254	691.5	-0.0569	691.5	0.05281	1.59293	-0.40934	267	1.16695		691.5	0.000451082	691.5	0.000195799	691.5	-0.0001215	691.5	-0.000126249	691.5	6.02514e-05	691.5	0.000105465	691.5	3.65459e-05	691.5	-0.00015632	691.5	-4.27798e-05	691.5	0.000112642	691.5	0.000331957
691	-0.03621	691	-0.07256	691	0.05195	268	0.71659		691	0.73209	691	0.63843	691	-0.0638	691	0.12152	1.57053	-0.30489	268	1.15538		691	0.000442944	691	0.000197637	691	-0.000114118	691	-0.000117475	691	6.85199e-05	691	0.000108281	691	3.36003e-05	691	-0.000155902	691	-3.19875e-05	691	0.000116559	691	0.000326523
690.5	-0.03105	690.5	-0.07453	690.5	0.03398	269	0.70822		690.5	0.70273	690.5	0.61776	690.5	-0.06575	690.5	0.19302	1.58568	-0.20132	269	1.14614		690.5	0.00043475	690.5	0.00019919	690.5	-0.00010703	690.5	-0.000109717	690.5	7.64639e-05	690.5	0.000110875	690.5	3.07327e-05	690.5	-0.000155352	690.5	-2.16145e-05	690.5	0.000120199	690.5	0.000321019
690	-0.0284	690	-0.0756	690	0.01963	270	0.70591		690	0.67919	690	0.55555	690	-0.06849	690	0.22115	1.55874	-0.08547	270	1.13627		690	0.000426564	690	0.000200594	690	-0.000100483	690	-0.000102149	690	8.40832e-05	690	0.000113247	690	2.76379e-05	690	-0.000154829	690	-1.16336e-05	690	0.000123268	690	0.000315445
689.5	-0.02423	689.5	-0.0757	689.5	0.0092	271	0.70733		689.5	0.61777	689.5	0.51794	689.5	-0.05268	689.5	0.20047	1.46664	-0.13499	271	1.12895		689.5	0.000418448	689.5	0.000201682	689.5	-9.42556e-05	689.5	-9.41897e-05	689.5	9.15632e-05	689.5	0.000115513	689.5	2.44898e-05	689.5	-0.000154236	689.5	-1.71124e-06	689.5	0.000126049	689.5	0.00030978
689	-0.0198	689	-0.07666	689	0.00326	272	0.71059		689	0.55017	689	0.47383	689	-0.04245	689	0.14051	1.38753	-0.18186	272	1.12301		689	0.0004102	689	0.000202446	689	-8.84901e-05	689	-8.60912e-05	689	9.83648e-05	689	0.000117716	689	2.15676e-05	689	-0.000153914	689	8.19787e-06	689	0.000128364	689	0.000303806
688.5	-0.02075	688.5	-0.07552	688.5	0.00147	273	0.711		688.5	0.53614	688.5	0.4057	688.5	-0.0385	688.5	0.08832	1.33235	-0.31389	273	1.11796		688.5	0.000401488	688.5	0.000202569	688.5	-8.34118e-05	688.5	-7.7958e-05	688.5	0.000104511	688.5	0.000119785	688.5	1.89116e-05	688.5	-0.000153782	688.5	1.77195e-05	688.5	0.000130199	688.5	0.000297626
688	-0.0137	688	-0.07481	688	0.00377	274	0.70671		688	0.47224	688	0.47295	688	-0.04221	688	0.00753	1.2114	-0.46504	274	1.11196		688	0.000392766	688	0.000202667	688	-7.88641e-05	688	-6.97418e-05	688	0.000110305	688	0.000121549	688	1.64041e-05	688	-0.000153455	688	2.6486e-05	688	0.000132097	688	0.000291369
687.5	-0.00753	687.5	-0.07221	687.5	0.00974	275	0.6978		687.5	0.45543	687.5	0.5165	687.5	-0.05172	687.5	-0.06643	1.03789	-0.71555	275	1.1048		687.5	0.000383915	687.5	0.000202759	687.5	-7.41925e-05	687.5	-6.16784e-05	687.5	0.000116079	687.5	0.000123009	687.5	1.41659e-05	687.5	-0.000152382	687.5	3.4785e-05	687.5	0.000134606	687.5	0.000285126
687	0.00476	687	-0.06864	687	0.0175	276	0.68657		687	0.4537	687	0.57883	687	-0.05929	687	-0.15455	0.87805	-0.90934	276	1.09853		687	0.00037511	687	0.000202906	687	-6.93302e-05	687	-5.3126e-05	687	0.000122005	687	0.000124249	687	1.22163e-05	687	-0.000150209	687	4.27776e-05	687	0.00013815	687	0.000279191
686.5	0.01288	686.5	-0.06296	686.5	0.02623	277	0.67664		686.5	0.46653	686.5	0.50933	686.5	-0.08204	686.5	-0.20396	0.74724	-1.07563	277	1.09171		686.5	0.000366521	686.5	0.000203688	686.5	-6.36148e-05	686.5	-4.47168e-05	686.5	0.00012792	686.5	0.000125251	686.5	1.06341e-05	686.5	-0.000146702	686.5	5.02629e-05	686.5	0.000141561	686.5	0.000273557
686	0.02299	686	-0.0607	686	0.03543	278	0.66915		686	0.47428	686	0.43573	686	-0.09136	686	-0.20486	0.66095	-1.28752	278	1.08242		686	0.00035763	686	0.000204025	686	-5.74682e-05	686	-3.59768e-05	686	0.000133476	686	0.000126097	686	9.18617e-06	686	-0.000142688	686	5.67741e-05	686	0.000144265	686	0.000268527
685.5	0.03326	685.5	-0.05823	685.5	0.04439	279	0.66675		685.5	0.47396	685.5	0.37263	685.5	-0.08144	685.5	-0.20313	0.62937	-1.41358	279	1.07429		685.5	0.000348567	685.5	0.000203674	685.5	-5.04315e-05	685.5	-2.74051e-05	685.5	0.000139061	685.5	0.000126568	685.5	7.76253e-06	685.5	-0.000138691	685.5	6.21583e-05	685.5	0.00014602	685.5	0.000263785
685	0.03896	685	-0.05883	685	0.05243	280	0.66749		685	0.47592	685	0.34003	685	-0.07856	685	-0.21986	0.69194	-1.43788	280	1.06674		685	0.000339524	685	0.000202273	685	-4.29874e-05	685	-1.93009e-05	685	0.000144588	685	0.00012655	685	6.48203e-06	685	-0.000135067	685	6.67314e-05	685	0.000146387	685	0.000259529
684.5	0.04184	684.5	-0.05928	684.5	0.05937	281	0.67212		684.5	0.50053	684.5	0.35809	684.5	-0.08193	684.5	-0.19044	0.73471	-1.34862	281	1.0612		684.5	0.000330982	684.5	0.000199462	684.5	-3.55812e-05	684.5	-1.22482e-05	684.5	0.000149699	684.5	0.000126086	684.5	5.38537e-06	684.5	-0.00013193	684.5	7.03958e-05	684.5	0.000145529	684.5	0.000254914
684	0.04328	684	-0.06124	684	0.06482	282	0.67848		684	0.4904	684	0.3787	684	-0.09131	684	-0.17838	0.78407	-1.31486	282	1.05392		684	0.000322788	684	0.000195502	684	-2.8719e-05	684	-5.75056e-06	684	0.000154446	684	0.000125183	684	4.44212e-06	684	-0.000129032	684	7.32436e-05	684	0.000143469	684	0.000249718
683.5	0.04286	683.5	-0.0647	683.5	0.06834	283	0.68668		683.5	0.51627	683.5	0.46631	683.5	-0.09019	683.5	-0.16634	0.86616	-1.1896	283	1.04912		683.5	0.000314721	683.5	0.000190816	683.5	-2.25105e-05	683.5	-2.84329e-07	683.5	0.000158687	683.5	0.000123915	683.5	3.55972e-06	683.5	-0.00012615	683.5	7.52301e-05	683.5	0.000139739	683.5	0.000243662
683	0.04229	683	-0.06577	683	0.07118	284	0.69625		683	0.51064	683	0.51334	683	-0.09698	683	-0.18457	0.96407	-1.09263	284	1.04464		683	0.000306349	683	0.000185509	683	-1.7204e-05	683	4.16803e-06	683	0.000162349	683	0.000122305	683	2.41736e-06	683	-0.00012295	683	7.62116e-05	683	0.000134397	683	0.000237063
682.5	0.03998	682.5	-0.0676	682.5	0.07419	285	0.70523		682.5	0.51879	682.5	0.53185	682.5	-0.11419	682.5	-0.17663	1.06841	-1.0581	285	1.03996		682.5	0.000297138	682.5	0.000179839	682.5	-1.26971e-05	682.5	7.34729e-06	682.5	0.000165668	682.5	0.000120293	682.5	1.10075e-06	682.5	-0.00011939	682.5	7.60657e-05	682.5	0.000127026	682.5	0.00022984
682	0.03643	682	-0.06824	682	0.07811	286	0.71542		682	0.50754	682	0.67212	682	-0.11866	682	-0.14564	1.20399	-0.93384	286	1.03719		682	0.000287514	682	0.000173466	682	-9.81884e-06	682	1.02032e-05	682	0.000168593	682	0.000117954	682	-4.68196e-07	682	-0.00011568	682	7.48199e-05	682	0.000118338	682	0.000221971
681.5	0.03232	681.5	-0.0658	681.5	0.08297	287	0.72823		681.5	0.53514	681.5	0.78986	681.5	-0.10324	681.5	-0.11656	1.33839	-0.84601	287	1.03316		681.5	0.00027746	681.5	0.000166759	681.5	-8.44932e-06	681.5	1.32083e-05	681.5	0.000171142	681.5	0.000115201	681.5	-2.17183e-06	681.5	-0.000112141	681.5	7.25268e-05	681.5	0.000109017	681.5	0.000213127
681	0.03293	681	-0.06219	681	0.08909	288	0.74217		681	0.55391	681	0.90672	681	-0.07436	681	-0.06592	1.37775	-0.72359	288	1.03014		681	0.000267376	681	0.000159871	681	-8.21451e-06	681	1.65555e-05	681	0.000172842	681	0.000112113	681	-3.60939e-06	681	-0.0001086	681	6.98666e-05	681	9.95865e-05	681	0.000203783
680.5	0.03681	680.5	-0.06071	680.5	0.09542	289	0.75779		680.5	0.52099	680.5	0.95084	680.5	-0.03487	680.5	0.02417	1.43257	-0.73183	289	1.02879		680.5	0.000257657	680.5	0.000152321	680.5	-8.61243e-06	680.5	2.05367e-05	680.5	0.000172791	680.5	0.000108823	680.5	-4.82604e-06	680.5	-0.000105259	680.5	6.69239e-05	680.5	9.04135e-05	680.5	0.000193936
680	0.03851	680	-0.05669	680	0.10151	290	0.7739		680	0.4436	680	0.9556	680	-0.00142	680	0.0754	1.44204	-0.69181	290	1.02576		680	0.000247651	680	0.0001445	680	-9.37254e-06	680	2.53405e-05	680	0.000171233	680	0.000105336	680	-5.81764e-06	680	-0.000101955	680	6.40171e-05	680	8.09523e-05	680	0.000184228
679.5	0.04791	679.5	-0.05177	679.5	0.10771	291	0.79167		679.5	0.33739	679.5	0.95489	679.5	0.03073	679.5	0.13133	1.42546	-0.67416	291	1.02372		679.5	0.00023803	679.5	0.000136118	679.5	-1.11251e-05	679.5	3.06094e-05	679.5	0.00016754	679.5	0.000101601	679.5	-6.72733e-06	679.5	-9.88941e-05	679.5	6.09414e-05	679.5	7.06289e-05	679.5	0.000174334
679	0.05991	679	-0.04489	679	0.11401	292	0.80895		679	0.29269	679	0.87665	679	0.04983	679	0.17445	1.31273	-0.83417	292	1.02077		679	0.000228822	679	0.000127398	679	-1.45075e-05	679	3.63047e-05	679	0.000162583	679	9.75014e-05	679	-7.58169e-06	679	-9.55888e-05	679	5.75982e-05	679	5.97702e-05	679	0.000164688
678.5	0.07365	678.5	-0.0388	678.5	0.11954	293	0.82584		678.5	0.21265	678.5	0.81456	678.5	0.06512	678.5	0.18211	1.15107	-0.97106	293	1.01713		678.5	0.00022073	678.5	0.000118557	678.5	-1.8984e-05	678.5	4.14715e-05	678.5	0.000156511	678.5	9.30759e-05	678.5	-8.33921e-06	678.5	-9.15526e-05	678.5	5.40604e-05	678.5	4.83342e-05	678.5	0.000155167
678	0.08407	678	-0.03232	678	0.12363	294	0.84017		678	0.1407	678	0.76699	678	0.0716	678	0.15758	1.02315	-1.02082	294	1.01402		678	0.00021392	678	0.000108992	678	-2.51325e-05	678	4.60588e-05	678	0.000148572	678	8.86834e-05	678	-9.40693e-06	678	-8.73132e-05	678	5.01279e-05	678	3.68666e-05	678	0.000145678
677.5	0.0939	677.5	-0.02812	677.5	0.12579	295	0.85129		677.5	0.11026	677.5	0.75924	677.5	0.07697	677.5	0.1207	0.8879	-1.01101	295	1.00921		677.5	0.000208078	677.5	9.85882e-05	677.5	-3.27494e-05	677.5	4.95347e-05	677.5	0.000140458	677.5	8.36679e-05	677.5	-1.0872e-05	677.5	-8.34463e-05	677.5	4.58191e-05	677.5	2.52179e-05	677.5	0.000136497
677	0.09949	677	-0.0267	677	0.12502	296	0.85982		677	0.09856	677	0.77703	677	0.0894	677	0.08549	0.71977	-1.11468	296	1.00482		677	0.000203376	677	8.69918e-05	677	-4.25662e-05	677	5.17135e-05	677	0.000132267	677	7.79984e-05	677	-1.288e-05	677	-8.02284e-05	677	4.08917e-05	677	1.25567e-05	677	0.00012778
676.5	0.09901	676.5	-0.02472	676.5	0.12193	297	0.86961		676.5	0.06774	676.5	0.75419	676.5	0.10126	676.5	0.0661	0.5369	-1.15799	297	1.00148		676.5	0.000199569	676.5	7.38175e-05	676.5	-5.52771e-05	676.5	5.28818e-05	676.5	0.000124897	676.5	7.1309e-05	676.5	-1.54502e-05	676.5	-7.78641e-05	676.5	3.52504e-05	676.5	-5.07567e-07	676.5	0.000119822
676	0.10039	676	-0.02644	676	0.11696	298	0.8803		676	0.07555	676	0.68719	676	0.10495	676	0.04632	0.38828	-1.156	298	0.99859		676	0.000196806	676	6.02284e-05	676	-6.99827e-05	676	5.2565e-05	676	0.000119208	676	6.36447e-05	676	-1.81865e-05	676	-7.5964e-05	676	2.95302e-05	676	-1.41274e-05	676	0.000112444
675.5	0.09682	675.5	-0.03316	675.5	0.11032	299	0.89474		675.5	0.051	675.5	0.58812	675.5	0.12421	675.5	0.05747	0.25304	-1.11754	299	0.99484		675.5	0.000194581	675.5	4.64424e-05	675.5	-8.67503e-05	675.5	5.10319e-05	675.5	0.000113974	675.5	5.56102e-05	675.5	-2.12411e-05	675.5	-7.46354e-05	675.5	2.39787e-05	675.5	-2.78121e-05	675.5	0.000105618
675	0.08638	675	-0.04442	675	0.10192	300	0.91347		675	0.0766	675	0.52387	675	0.13008	675	0.06231	0.15103	-0.99886	300	0.99059		675	0.000192444	675	3.33767e-05	675	-0.000104907	675	4.87357e-05	675	0.000109397	675	4.73855e-05	675	-2.45305e-05	675	-7.4199e-05	675	1.88071e-05	675	-4.09601e-05	675	9.91319e-05
674.5	0.06594	674.5	-0.05851	674.5	0.09213	301	0.93761		674.5	0.09491	674.5	0.51708	674.5	0.12572	674.5	0.06035	0.07191	-0.87495	301	0.98776		674.5	0.000190154	674.5	2.19528e-05	674.5	-0.000123448	674.5	4.54603e-05	674.5	0.000105381	674.5	3.90882e-05	674.5	-2.79099e-05	674.5	-7.45693e-05	674.5	1.4276e-05	674.5	-5.32887e-05	674.5	9.2771e-05
674	0.04589	674	-0.0777	674	0.08154	302	0.95779		674	0.13275	674	0.52077	674	0.10896	674	0.08178	-0.04599	-0.77883	302	0.98395		674	0.000187664	674	1.27637e-05	674	-0.000142024	674	4.11208e-05	674	0.000101982	674	3.09181e-05	674	-3.13526e-05	674	-7.55333e-05	674	1.04366e-05	674	-6.45295e-05	674	8.63676e-05
673.5	0.02227	673.5	-0.09572	673.5	0.07029	303	0.9771		673.5	0.21531	673.5	0.49285	673.5	0.07558	673.5	0.10164	-0.214	-0.84311	303	0.97883		673.5	0.000184817	673.5	5.02833e-06	673.5	-0.000159616	673.5	3.56623e-05	673.5	9.91916e-05	673.5	2.29556e-05	673.5	-3.47127e-05	673.5	-7.65619e-05	673.5	7.36669e-06	673.5	-7.44819e-05	673.5	8.04585e-05
673	-0.00138	673	-0.1172	673	0.06048	304	0.99217		673	0.23514	673	0.52017	673	0.04708	673	0.09354	-0.36949	-0.87121	304	0.97426		673	0.000181327	673	-1.84414e-06	673	-0.000176278	673	2.94459e-05	673	9.71761e-05	673	1.52349e-05	673	-3.7971e-05	673	-7.7649e-05	673	5.05994e-06	673	-8.3195e-05	673	7.46352e-05
672.5	-0.02755	672.5	-0.13438	672.5	0.05265	305	1.00218		672.5	0.23638	672.5	0.41534	672.5	0.03092	672.5	0.08212	-0.5194	-0.95588	305	0.96835		672.5	0.000176968	672.5	-8.00783e-06	672.5	-0.000191393	672.5	2.28661e-05	672.5	9.61759e-05	672.5	7.79896e-06	672.5	-4.10872e-05	672.5	-7.83881e-05	672.5	3.42578e-06	672.5	-9.01989e-05	672.5	6.90536e-05
672	-0.05068	672	-0.15261	672	0.04731	306	1.00682		672	0.20913	672	0.33732	672	-0.00344	672	0.07358	-0.68832	-1.12434	306	0.96103		672	0.000172149	672	-1.31266e-05	672	-0.000204386	672	1.70297e-05	672	9.6061e-05	672	6.9036e-07	672	-4.41489e-05	672	-7.86219e-05	672	1.90353e-06	672	-9.56368e-05	672	6.34514e-05
671.5	-0.07521	671.5	-0.16544	671.5	0.04397	307	1.00248		671.5	0.20422	671.5	0.16908	671.5	-0.03854	671.5	0.05201	-0.76349	-1.13417	307	0.95248		671.5	0.000166433	671.5	-1.75481e-05	671.5	-0.000215182	671.5	1.1364e-05	671.5	9.75147e-05	671.5	-5.95562e-06	671.5	-4.70377e-05	671.5	-7.86709e-05	671.5	-6.45551e-08	671.5	-9.89913e-05	671.5	5.77923e-05
671	-0.09574	671	-0.17664	671	0.04278	308	0.98758		671	0.19042	671	0.04669	671	-0.06582	671	0.00314	-0.74435	-1.0115	308	0.94105		671	0.000159727	671	-2.05893e-05	671	-0.000224192	671	5.20729e-06	671	0.000100831	671	-1.20889e-05	671	-4.95954e-05	671	-7.84387e-05	671	-2.31357e-06	671	-9.98424e-05	671	5.22142e-05
670.5	-0.11054	670.5	-0.18022	670.5	0.04328	309	0.96014		670.5	0.19293	670.5	-0.05523	670.5	-0.08628	670.5	-0.01761	-0.70464	-0.81595	309	0.92945		670.5	0.000152695	670.5	-2.23365e-05	670.5	-0.00023111	670.5	-1.40758e-06	670.5	0.000105464	670.5	-1.75756e-05	670.5	-5.20199e-05	670.5	-7.86975e-05	670.5	-4.21496e-06	670.5	-9.91341e-05	670.5	4.59458e-05
670	-0.12045	670	-0.17943	670	0.04579	310	0.92553		670	0.18463	670	-0.1275	670	-0.09571	670	-0.0179	-0.69285	-0.70903	310	0.91791		670	0.000145052	670	-2.40308e-05	670	-0.000237067	670	-8.31514e-06	670	0.000110909	670	-2.23868e-05	670	-5.40692e-05	670	-8.02888e-05	670	-6.08303e-06	670	-9.77967e-05	670	3.92079e-05
669.5	-0.12554	669.5	-0.17906	669.5	0.05059	311	0.89231		669.5	0.19994	669.5	-0.13886	669.5	-0.09909	669.5	-0.04918	-0.6559	-0.52212	311	0.90628		669.5	0.000137656	669.5	-2.51911e-05	669.5	-0.00024138	669.5	-1.59309e-05	669.5	0.000116836	669.5	-2.64935e-05	669.5	-5.58673e-05	669.5	-8.27929e-05	669.5	-8.28352e-06	669.5	-9.70656e-05	669.5	3.14764e-05
669	-0.12736	669	-0.17261	669	0.05691	312	0.86594		669	0.18431	669	-0.10462	669	-0.0856	669	-0.09265	-0.59525	-0.29077	312	0.89476		669	0.000129926	669	-2.62589e-05	669	-0.000244884	669	-2.4071e-05	669	0.00012341	669	-3.00118e-05	669	-5.74712e-05	669	-8.59318e-05	669	-1.10632e-05	669	-9.63538e-05	669	2.32243e-05
668.5	-0.12421	668.5	-0.16361	668.5	0.06352	313	0.84676		668.5	0.15095	668.5	-0.06855	668.5	-0.06712	668.5	-0.13207	-0.49672	-0.07743	313	0.88029		668.5	0.000121568	668.5	-2.7169e-05	668.5	-0.000247517	668.5	-3.32791e-05	668.5	0.000130602	668.5	-3.29433e-05	668.5	-5.90844e-05	668.5	-8.91605e-05	668.5	-1.42742e-05	668.5	-9.51886e-05	668.5	1.45038e-05
668	-0.11702	668	-0.15704	668	0.06963	314	0.83379		668	0.11796	668	-0.06627	668	-0.05123	668	-0.1682	-0.42657	0.11329	314	0.86652		668	0.000111929	668	-2.73811e-05	668	-0.000249333	668	-4.24104e-05	668	0.000137678	668	-3.52322e-05	668	-6.08541e-05	668	-9.21352e-05	668	-1.76535e-05	668	-9.30817e-05	668	5.46873e-06
667.5	-0.10219	667.5	-0.1506	667.5	0.07456	315	0.82605		667.5	0.06443	667.5	-0.0357	667.5	-0.02514	667.5	-0.19502	-0.40381	0.25285	315	0.85138		667.5	0.00010087	667.5	-2.66523e-05	667.5	-0.000249882	667.5	-5.16263e-05	667.5	0.000144182	667.5	-3.68126e-05	667.5	-6.24681e-05	667.5	-9.46734e-05	667.5	-2.13355e-05	667.5	-8.98369e-05	667.5	-4.25903e-06
667	-0.08459	667	-0.13823	667	0.07799	316	0.81849		667	-0.03012	667	0.02224	667	-0.00351	667	-0.22888	-0.46719	0.22698	316	0.83795		667	8.83867e-05	667	-2.47709e-05	667	-0.000248944	667	-6.06012e-05	667	0.000150211	667	-3.76751e-05	667	-6.36825e-05	667	-9.65392e-05	667	-2.51581e-05	667	-8.58907e-05	667	-1.44952e-05
666.5	-0.06221	666.5	-0.12929	666.5	0.0803	317	0.81186		666.5	-0.11276	666.5	0.05835	666.5	0.000309232	666.5	-0.24355	-0.59657	0.14907	317	0.8258		666.5	7.51657e-05	666.5	-2.1797e-05	666.5	-0.000246111	666.5	-6.92088e-05	666.5	0.00015547	666.5	-3.79338e-05	666.5	-6.4511e-05	666.5	-9.75842e-05	666.5	-2.90611e-05	666.5	-8.15919e-05	666.5	-2.52059e-05
666	-0.03847	666	-0.11763	666	0.08074	318	0.80086		666	-0.17928	666	0.07597	666	0.00036734	666	-0.22102	-0.64923	0.06934	318	0.8141		666	6.24463e-05	666	-1.85715e-05	666	-0.000241971	666	-7.68852e-05	666	0.00015977	666	-3.75944e-05	666	-6.51167e-05	666	-9.80142e-05	666	-3.31578e-05	666	-7.70873e-05	666	-3.55113e-05
665.5	-0.01215	665.5	-0.10741	665.5	0.07921	319	0.78609		665.5	-0.20023	665.5	0.04787	665.5	-0.00407	665.5	-0.19044	-0.73796	0.00442	319	0.80293		665.5	5.01049e-05	665.5	-1.45083e-05	665.5	-0.000235916	665.5	-8.38589e-05	665.5	0.000162902	665.5	-3.69122e-05	665.5	-6.55286e-05	665.5	-9.78732e-05	665.5	-3.69488e-05	665.5	-7.26353e-05	665.5	-4.54998e-05
665	0.01462	665	-0.10055	665	0.07532	320	0.77139		665	-0.21854	665	0.03311	665	-0.00255	665	-0.10858	-0.72747	-0.0068	320	0.79329		665	3.8486e-05	665	-9.7196e-06	665	-0.000228514	665	-8.9658e-05	665	0.000164301	665	-3.57431e-05	665	-6.58251e-05	665	-9.71603e-05	665	-4.03435e-05	665	-6.76035e-05	665	-5.48505e-05
664.5	0.03979	664.5	-0.09967	664.5	0.06957	321	0.74711		664.5	-0.23449	664.5	0.06041	664.5	-0.00746	664.5	-0.01717	-0.65206	0.1639	321	0.77705		664.5	2.80809e-05	664.5	-4.10485e-06	664.5	-0.000219617	664.5	-9.40236e-05	664.5	0.000163643	664.5	-3.40759e-05	664.5	-6.55577e-05	664.5	-9.57561e-05	664.5	-4.29473e-05	664.5	-6.19902e-05	664.5	-6.40622e-05
664	0.06463	664	-0.09828	664	0.06313	322	0.7225		664	-0.2164	664	0.11303	664	-0.02483	664	0.08152	-0.57554	0.36141	322	0.7637		664	1.8652e-05	664	2.30861e-06	664	-0.000209912	664	-9.6369e-05	664	0.000160531	664	-3.18807e-05	664	-6.46966e-05	664	-9.32262e-05	664	-4.46637e-05	664	-5.62075e-05	664	-7.22434e-05
663.5	0.08136	663.5	-0.09699	663.5	0.05664	323	0.70095		663.5	-0.15755	663.5	0.24673	663.5	-0.03438	663.5	0.19552	-0.48535	0.55099	323	0.75302		663.5	1.11192e-05	663.5	8.82632e-06	663.5	-0.000200095	663.5	-9.75429e-05	663.5	0.000155239	663.5	-2.92382e-05	663.5	-6.31316e-05	663.5	-8.97235e-05	663.5	-4.59058e-05	663.5	-5.06117e-05	663.5	-7.97361e-05
663	0.09327	663	-0.10339	663	0.05111	324	0.68815		663	-0.13048	663	0.39495	663	-0.05689	663	0.26595	-0.34774	0.7169	324	0.74685		663	5.03423e-06	663	1.52405e-05	663	-0.000190412	663	-9.756e-05	663	0.000148799	663	-2.61627e-05	663	-6.10652e-05	663	-8.56225e-05	663	-4.68687e-05	663	-4.58541e-05	663	-8.67869e-05
662.5	0.10145	662.5	-0.11272	662.5	0.04649	325	0.69151		662.5	-0.12313	662.5	0.4834	662.5	-0.07978	662.5	0.29547	-0.18207	0.91004	325	0.74033		662.5	6.74689e-07	662.5	2.1387e-05	662.5	-0.000180392	662.5	-9.6743e-05	662.5	0.000141554	662.5	-2.29199e-05	662.5	-5.90015e-05	662.5	-8.09915e-05	662.5	-4.80362e-05	662.5	-4.17946e-05	662.5	-9.34877e-05
662	0.10611	662	-0.12373	662	0.04403	326	0.70845		662	-0.13455	662	0.53292	662	-0.0942	662	0.28715	-0.08416	1.04916	326	0.73222		662	-2.50254e-06	662	2.69376e-05	662	-0.000170534	662	-9.47858e-05	662	0.000134271	662	-1.94186e-05	662	-5.67997e-05	662	-7.63081e-05	662	-4.94667e-05	662	-3.82408e-05	662	-0.000100294
661.5	0.10816	661.5	-0.13184	661.5	0.04389	327	0.736		661.5	-0.14499	661.5	0.48983	661.5	-0.09022	661.5	0.22386	0.00835	1.13574	327	0.72072		661.5	-5.25752e-06	661.5	3.21007e-05	661.5	-0.00016074	661.5	-9.24131e-05	661.5	0.000126253	661.5	-1.57681e-05	661.5	-5.45368e-05	661.5	-7.1722e-05	661.5	-5.09018e-05	661.5	-3.51444e-05	661.5	-0.000106972
661	0.10753	661	-0.13736	661	0.04591	328	0.76546		661	-0.18463	661	0.45144	661	-0.08858	661	0.15781	0.00321	1.12873	328	0.70498		661	-7.34955e-06	661	3.69485e-05	661	-0.000152085	661	-8.9086e-05	661	0.000117294	661	-1.18613e-05	661	-5.22034e-05	661	-6.69658e-05	661	-5.26655e-05	661	-3.2541e-05	661	-0.00011392
660.5	0.10594	660.5	-0.1389	660.5	0.05004	329	0.7954		660.5	-0.20908	660.5	0.39933	660.5	-0.09003	660.5	0.04587	-0.05185	1.05955	329	0.68665		660.5	-8.46285e-06	660.5	4.20484e-05	660.5	-0.000144265	660.5	-8.55807e-05	660.5	0.000109207	660.5	-7.90639e-06	660.5	-4.99483e-05	660.5	-6.20197e-05	660.5	-5.4406e-05	660.5	-3.09862e-05	660.5	-0.000121007
660	0.10337	660	-0.13881	660	0.0558	330	0.82059		660	-0.18635	660	0.37289	660	-0.07698	660	-0.11255	-0.15591	0.89043	330	0.66664		660	-8.17233e-06	660	4.91596e-05	660	-0.000136355	660	-8.13711e-05	660	0.000101007	660	-4.06203e-06	660	-4.82529e-05	660	-5.66082e-05	660	-5.64166e-05	660	-3.09136e-05	660	-0.000127974
659.5	0.09947	659.5	-0.136	659.5	0.06276	331	0.83497		659.5	-0.20503	659.5	0.34174	659.5	-0.06954	659.5	-0.25469	-0.32134	0.69183	331	0.64508		659.5	-6.6479e-06	659.5	5.79654e-05	659.5	-0.000128538	659.5	-7.71034e-05	659.5	9.35782e-05	659.5	-4.32379e-07	659.5	-4.68557e-05	659.5	-5.12683e-05	659.5	-5.83189e-05	659.5	-3.12474e-05	659.5	-0.000134757
659	0.09593	659	-0.12965	659	0.07065	332	0.82782		659	-0.29305	659	0.2628	659	-0.0578	659	-0.37813	-0.47062	0.45373	332	0.622		659	-4.27135e-06	659	6.93067e-05	659	-0.000119964	659	-7.2442e-05	659	8.62812e-05	659	2.98265e-06	659	-4.56542e-05	659	-4.61558e-05	659	-5.97842e-05	659	-3.24565e-05	659	-0.000141347
658.5	0.09485	658.5	-0.1184	658.5	0.0786	333	0.79417		658.5	-0.39956	658.5	0.14072	658.5	-0.04787	658.5	-0.45591	-0.67335	0.26893	333	0.59995		658.5	-1.43631e-06	658.5	8.24802e-05	658.5	-0.000110583	658.5	-6.7214e-05	658.5	7.81516e-05	658.5	6.24048e-06	658.5	-4.43698e-05	658.5	-4.09812e-05	658.5	-6.09866e-05	658.5	-3.39648e-05	658.5	-0.000147769
658	0.09216	658	-0.11006	658	0.08588	334	0.73101		658	-0.53142	658	0.04283	658	-0.0602	658	-0.49038	-0.7876	0.18905	334	0.57983		658	1.55954e-06	658	9.61752e-05	658	-0.000100915	658	-6.17845e-05	658	7.02675e-05	658	9.21473e-06	658	-4.28556e-05	658	-3.57055e-05	658	-6.20595e-05	658	-3.55825e-05	658	-0.000154747
657.5	0.08658	657.5	-0.10146	657.5	0.0918	335	0.64493		657.5	-0.58464	657.5	-0.0676	657.5	-0.07245	657.5	-0.48665	-0.98221	0.18851	335	0.56081		657.5	4.76285e-06	657.5	0.000109173	657.5	-9.13044e-05	657.5	-5.53078e-05	657.5	6.27532e-05	657.5	1.13365e-05	657.5	-4.15247e-05	657.5	-3.05356e-05	657.5	-6.30128e-05	657.5	-3.71183e-05	657.5	-0.000161772
657	0.08017	657	-0.09358	657	0.09663	336	0.5487		657	-0.645	657	-0.12281	657	-0.09052	657	-0.42217	-1.17905	0.26752	336	0.54418		657	8.25719e-06	657	0.000120918	657	-8.27282e-05	657	-4.79409e-05	657	5.58846e-05	657	1.29915e-05	657	-4.03003e-05	657	-2.56858e-05	657	-6.40236e-05	657	-3.85747e-05	657	-0.000168974
656.5	0.07648	656.5	-0.08516	656.5	0.1	337	0.45206		656.5	-0.67459	656.5	-0.19231	656.5	-0.10811	656.5	-0.29083	-1.37746	0.33657	337	0.52854		656.5	1.22274e-05	656.5	0.000131526	656.5	-7.52592e-05	656.5	-4.00892e-05	656.5	4.99546e-05	656.5	1.41803e-05	656.5	-3.90885e-05	656.5	-2.13414e-05	656.5	-6.52079e-05	656.5	-3.95975e-05	656.5	-0.000175498
656	0.07432	656	-0.07743	656	0.10128	338	0.36372		656	-0.72751	656	-0.24001	656	-0.12203	656	-0.16016	-1.54612	0.5412	338	0.51539		656	1.68796e-05	656	0.000141064	656	-6.91568e-05	656	-3.23798e-05	656	4.52975e-05	656	1.54454e-05	656	-3.81312e-05	656	-1.74235e-05	656	-6.6699e-05	656	-4.06391e-05	656	-0.000181168
655.5	0.07017	655.5	-0.07014	655.5	0.10049	339	0.28742		655.5	-0.79	655.5	-0.28607	655.5	-0.14508	655.5	-0.05014	-1.65534	0.81728	339	0.50372		655.5	2.2119e-05	655.5	0.000150266	655.5	-6.4086e-05	655.5	-2.44663e-05	655.5	4.15514e-05	655.5	1.70486e-05	655.5	-3.73037e-05	655.5	-1.40628e-05	655.5	-6.83348e-05	655.5	-4.16837e-05	655.5	-0.00018635
655	0.06461	655	-0.06596	655	0.09762	340	0.22377		655	-0.86154	655	-0.32711	655	-0.16975	655	0.04558	-1.79079	1.16329	340	0.49219		655	2.7703e-05	655	0.000159564	655	-6.1055e-05	655	-1.60886e-05	655	3.865e-05	655	1.86923e-05	655	-3.67541e-05	655	-1.11674e-05	655	-6.99856e-05	655	-4.25139e-05	655	-0.000190822
654.5	0.05775	654.5	-0.06619	654.5	0.09354	341	0.17119		654.5	-0.91299	654.5	-0.33564	654.5	-0.18817	654.5	0.09541	-1.87312	1.53798	341	0.48259		654.5	3.41099e-05	654.5	0.000168195	654.5	-5.81954e-05	654.5	-7.36548e-06	654.5	3.64907e-05	654.5	2.03195e-05	654.5	-3.65471e-05	654.5	-9.23021e-06	654.5	-7.15053e-05	654.5	-4.3261e-05	654.5	-0.000194995
654	0.04869	654	-0.06442	654	0.08907	342	0.12772		654	-0.97594	654	-0.32737	654	-0.19704	654	0.1465	-1.93299	1.91669	342	0.47413		654	4.02974e-05	654	0.000176435	654	-5.50478e-05	654	1.28985e-06	654	3.48751e-05	654	2.19452e-05	654	-3.66822e-05	654	-8.24362e-06	654	-7.25684e-05	654	-4.36618e-05	654	-0.0001989
653.5	0.0378	653.5	-0.0657	653.5	0.08367	343	0.09313		653.5	-1.02829	653.5	-0.29575	653.5	-0.20815	653.5	0.1372	-1.94444	2.24462	343	0.46439		653.5	4.61129e-05	653.5	0.000183828	653.5	-5.06936e-05	653.5	9.78369e-06	653.5	3.3057e-05	653.5	2.35229e-05	653.5	-3.69638e-05	653.5	-8.22664e-06	653.5	-7.32248e-05	653.5	-4.34549e-05	653.5	-0.000202673
653	0.02204	653	-0.06891	653	0.07741	344	0.0676		653	-1.02107	653	-0.22969	653	-0.21191	653	0.08785	-1.9415	2.50006	344	0.45648		653	5.1083e-05	653	0.000189919	653	-4.52473e-05	653	1.82069e-05	653	3.15421e-05	653	2.51291e-05	653	-3.69473e-05	653	-9.21128e-06	653	-7.38332e-05	653	-4.22865e-05	653	-0.000206072
652.5	0.0037	652.5	-0.07766	652.5	0.071	345	0.04832		652.5	-0.96387	652.5	-0.15193	652.5	-0.21558	652.5	0.03539	-1.94863	2.76733	345	0.44907		652.5	5.55609e-05	652.5	0.000194995	652.5	-3.85104e-05	652.5	2.63614e-05	652.5	3.02624e-05	652.5	2.68097e-05	652.5	-3.67843e-05	652.5	-1.08474e-05	652.5	-7.42681e-05	652.5	-4.04543e-05	652.5	-0.000209139
652	-0.01531	652	-0.0906	652	0.06512	346	0.03408		652	-0.93513	652	-0.0903	652	-0.20991	652	-0.0613	-1.92531	3.01128	346	0.44157		652	5.99522e-05	652	0.000199092	652	-3.14038e-05	652	3.42393e-05	652	2.91758e-05	652	2.86797e-05	652	-3.65892e-05	652	-1.25276e-05	652	-7.46528e-05	652	-3.76476e-05	652	-0.00021176
651.5	-0.03502	651.5	-0.10621	651.5	0.05924	347	0.02392		651.5	-0.91553	651.5	-0.02137	651.5	-0.21013	651.5	-0.14713	-1.95481	3.25845	347	0.4353		651.5	6.44837e-05	651.5	0.000202707	651.5	-2.37029e-05	651.5	4.13678e-05	651.5	2.7732e-05	651.5	3.08129e-05	651.5	-3.66523e-05	651.5	-1.42502e-05	651.5	-7.55673e-05	651.5	-3.41201e-05	651.5	-0.00021406
651	-0.05504	651	-0.12162	651	0.05275	348	0.01688		651	-0.91093	651	0.03205	651	-0.21431	651	-0.24797	-1.99422	3.49156	348	0.42908		651	6.93242e-05	651	0.000204993	651	-1.52433e-05	651	4.82309e-05	651	2.61656e-05	651	3.3123e-05	651	-3.69638e-05	651	-1.5559e-05	651	-7.61689e-05	651	-2.99019e-05	651	-0.000215852
650.5	-0.07385	650.5	-0.13677	650.5	0.04578	349	0.01235		650.5	-0.85335	650.5	0.13303	650.5	-0.22307	650.5	-0.33608	-2.08258	3.64275	349	0.42278		650.5	7.4927e-05	650.5	0.000205772	650.5	-6.50421e-06	650.5	5.51614e-05	650.5	2.4404e-05	650.5	3.55775e-05	650.5	-3.7408e-05	650.5	-1.6453e-05	650.5	-7.66059e-05	650.5	-2.62086e-05	650.5	-0.000217233
650	-0.09103	650	-0.15316	650	0.03802	350	0.00867		650	-0.77536	650	0.26648	650	-0.23666	650	-0.38958	-2.23473	3.64538	350	0.4166		650	8.13913e-05	650	0.000205178	650	3.46119e-06	650	6.24797e-05	650	2.2614e-05	650	3.80387e-05	650	-3.78365e-05	650	-1.69926e-05	650	-7.70329e-05	650	-2.3581e-05	650	-0.000218377
649.5	-0.10086	649.5	-0.16533	649.5	0.03034	351	0.00597		649.5	-0.666	649.5	0.4065	649.5	-0.2591	649.5	-0.42998	-2.41086	3.6393	351	0.41238		649.5	8.84421e-05	649.5	0.000204051	649.5	1.36128e-05	649.5	6.96728e-05	649.5	2.08811e-05	649.5	4.04158e-05	649.5	-3.81047e-05	649.5	-1.70178e-05	649.5	-7.72647e-05	649.5	-2.21437e-05	649.5	-0.000219201
649	-0.10353	649	-0.17668	649	0.02299	352	0.00453		649	-0.61152	649	0.52155	649	-0.28042	649	-0.47903	-2.58807	3.64483	352	0.40573		649	9.63149e-05	649	0.000201977	649	2.31927e-05	649	7.64631e-05	649	1.9143e-05	649	4.27157e-05	649	-3.81982e-05	649	-1.69106e-05	649	-7.73922e-05	649	-2.20088e-05	649	-0.000219406
648.5	-0.10227	648.5	-0.182	648.5	0.01542	353	0.00346		648.5	-0.57404	648.5	0.58831	648.5	-0.31813	648.5	-0.50783	-2.69852	3.62577	353	0.40159		648.5	0.000105094	648.5	0.000199263	648.5	3.34014e-05	648.5	8.26795e-05	648.5	1.74795e-05	648.5	4.49917e-05	648.5	-3.85432e-05	648.5	-1.64677e-05	648.5	-7.72408e-05	648.5	-2.26849e-05	648.5	-0.000219517
648	-0.10031	648	-0.1798	648	0.00802	354	0.00234		648	-0.56729	648	0.63989	648	-0.35256	648	-0.50889	-2.86023	3.56756	354	0.39705		648	0.000113925	648	0.000195432	648	4.39979e-05	648	8.81691e-05	648	1.52015e-05	648	4.72713e-05	648	-3.93701e-05	648	-1.71515e-05	648	-7.71965e-05	648	-2.39437e-05	648	-0.00021977
647.5	-0.09602	647.5	-0.17772	647.5	0.0015	355	0.00232		647.5	-0.54047	647.5	0.65676	647.5	-0.37349	647.5	-0.50006	-3.04512	3.4301	355	0.39273		647.5	0.000122589	647.5	0.000191016	647.5	5.44225e-05	647.5	9.2619e-05	647.5	1.28124e-05	647.5	4.94319e-05	647.5	-4.00672e-05	647.5	-1.88749e-05	647.5	-7.71834e-05	647.5	-2.56784e-05	647.5	-0.000220418
647	-0.08783	647	-0.17152	647	-0.00316	356	0.00183		647	-0.55933	647	0.67274	647	-0.38755	647	-0.45332	-3.21578	3.29294	356	0.38882		647	0.000131144	647	0.000186083	647	6.47688e-05	647	9.57187e-05	647	1.08894e-05	647	5.14575e-05	647	-4.07679e-05	647	-2.1491e-05	647	-7.74397e-05	647	-2.7913e-05	647	-0.000221234
646.5	-0.07514	646.5	-0.16247	646.5	-0.00627	357	0.00163		646.5	-0.55251	646.5	0.64841	646.5	-0.3828	646.5	-0.42837	-3.40915	3.16534	357	0.38366		646.5	0.0001399	646.5	0.000180906	646.5	7.43139e-05	646.5	9.75215e-05	646.5	9.82047e-06	646.5	5.32311e-05	646.5	-4.13525e-05	646.5	-2.38207e-05	646.5	-7.78787e-05	646.5	-3.05728e-05	646.5	-0.00022168
646	-0.06482	646	-0.15156	646	-0.00762	358	0.00065		646	-0.58896	646	0.66229	646	-0.37322	646	-0.39148	-3.56584	3.10149	358	0.37874		646	0.000148874	646	0.000175593	646	8.34916e-05	646	9.82155e-05	646	1.03319e-05	646	5.47484e-05	646	-4.19596e-05	646	-2.59007e-05	646	-7.89002e-05	646	-3.37337e-05	646	-0.000221629
645.5	-0.05688	645.5	-0.14372	645.5	-0.00724	359	0.00062		645.5	-0.66649	645.5	0.67648	645.5	-0.34539	645.5	-0.32822	-3.72683	3.13636	359	0.37414		645.5	0.00015806	645.5	0.000169226	645.5	9.25072e-05	645.5	9.80701e-05	645.5	1.08346e-05	645.5	5.59717e-05	645.5	-4.25946e-05	645.5	-2.8227e-05	645.5	-8.04409e-05	645.5	-3.76047e-05	645.5	-0.000220803
645	-0.04925	645	-0.13709	645	-0.00468	360	0.00066		645	-0.73046	645	0.72893	645	-0.30199	645	-0.27449	-3.8684	3.20205	360	0.37045		645	0.000168048	645	0.000163079	645	9.97916e-05	645	9.53547e-05	645	1.09812e-05	645	5.69855e-05	645	-4.33368e-05	645	-3.05336e-05	645	-8.24047e-05	645	-4.22714e-05	645	-0.000219164
644.5	-0.0415	644.5	-0.12648	644.5	-5.29065e-05	361	0.00072		644.5	-0.79813	644.5	0.78908	644.5	-0.24733	644.5	-0.22065	-4.04982	3.34208	361	0.36555		644.5	0.000179564	644.5	0.000157452	644.5	0.000105611	644.5	9.30375e-05	644.5	1.1045e-05	644.5	5.7755e-05	644.5	-4.40377e-05	644.5	-3.26787e-05	644.5	-8.46583e-05	644.5	-4.747e-05	644.5	-0.00021714
644	-0.03336	644	-0.11716	644	0.00654	362	0.00058		644	-0.79288	644	0.82736	644	-0.20379	644	-0.18198	-4.20517	3.46845	362	0.36085		644	0.000191994	644	0.00015415	644	0.000110896	644	9.19371e-05	644	1.08449e-05	644	5.83615e-05	644	-4.45236e-05	644	-3.46732e-05	644	-8.74559e-05	644	-5.36318e-05	644	-0.000214779
643.5	-0.02905	643.5	-0.1062	643.5	0.01407	363	0.0001		643.5	-0.74459	643.5	0.89803	643.5	-0.15642	643.5	-0.16316	-4.29193	3.56248	363	0.35595		643.5	0.000204926	643.5	0.000151987	643.5	0.000115853	643.5	9.14765e-05	643.5	1.05747e-05	643.5	5.87215e-05	643.5	-4.50608e-05	643.5	-3.68088e-05	643.5	-9.07016e-05	643.5	-6.08983e-05	643.5	-0.000212503
643	-0.02207	643	-0.09939	643	0.02256	364	-0.00051		643	-0.73413	643	0.98663	643	-0.09653	643	-0.12801	-4.36446	3.58884	364	0.35204		643	0.00021736	643	0.000150521	643	0.00011983	643	9.11266e-05	643	1.04288e-05	643	5.88495e-05	643	-4.57816e-05	643	-3.92271e-05	643	-9.47652e-05	643	-6.94869e-05	643	-0.000210354
642.5	-0.01635	642.5	-0.09432	642.5	0.03202	365	0.00092		642.5	-0.75471	642.5	1.05086	642.5	-0.05239	642.5	-0.09054	-4.40023	3.74291	365	0.34835		642.5	0.000229138	642.5	0.000148772	642.5	0.000122228	642.5	9.10351e-05	642.5	1.08405e-05	642.5	5.86167e-05	642.5	-4.67708e-05	642.5	-4.18259e-05	642.5	-9.93477e-05	642.5	-7.90361e-05	642.5	-0.000207838
642	-0.01106	642	-0.09121	642	0.0417	366	0.00026		642	-0.82352	642	1.0811	642	-0.01361	642	-0.04839	-4.38463	3.79784	366	0.34269		642	0.000240642	642	0.000146794	642	0.000123104	642	9.06137e-05	642	1.16272e-05	642	5.82384e-05	642	-4.81238e-05	642	-4.45077e-05	642	-0.00010439	642	-8.96055e-05	642	-0.00020505
641.5	-0.00598	641.5	-0.08809	641.5	0.05131	367	0.0007		641.5	-0.9069	641.5	1.05005	641.5	0.01143	641.5	-0.00748	-4.25311	3.92426	367	0.34088		641.5	0.000252084	641.5	0.000144157	641.5	0.000123071	641.5	8.95027e-05	641.5	1.29968e-05	641.5	5.76257e-05	641.5	-4.96259e-05	641.5	-4.72751e-05	641.5	-0.000109685	641.5	-0.000100759	641.5	-0.000201997
641	-0.00314	641	-0.0819	641	0.06036	368	-8e-05		641	-0.9654	641	1.03764	641	0.02998	641	0.03963	-4.13074	4.04209	368	0.33593		641	0.000263336	641	0.000140595	641	0.000121303	641	8.81604e-05	641	1.51208e-05	641	5.67867e-05	641	-5.12462e-05	641	-5.00282e-05	641	-0.000115264	641	-0.000111844	641	-0.000199296
640.5	0.000428616	640.5	-0.08064	640.5	0.06864	369	0.00035		640.5	-0.99999	640.5	1.09046	640.5	0.05062	640.5	0.09468	-4.00876	4.09912	369	0.33115		640.5	0.000274116	640.5	0.000137503	640.5	0.000119224	640.5	8.67901e-05	640.5	1.80766e-05	640.5	5.56987e-05	640.5	-5.29579e-05	640.5	-5.28956e-05	640.5	-0.000120968	640.5	-0.000122381	640.5	-0.00019749
640	0.00303	640	-0.081	640	0.07595	370	0.0011		640	-0.99128	640	1.18048	640	0.04796	640	0.14892	-3.85731	4.26852	370	0.32612		640	0.000283953	640	0.00013547	640	0.000117108	640	8.5125e-05	640	2.17083e-05	640	5.45445e-05	640	-5.48656e-05	640	-5.60401e-05	640	-0.000126657	640	-0.000132399	640	-0.000196281
639.5	0.00549	639.5	-0.08283	639.5	0.0824	371	0.00113		639.5	-0.99128	639.5	1.29572	639.5	0.03212	639.5	0.18398	-3.71894	4.53071	371	0.32153		639.5	0.000292763	639.5	0.000134567	639.5	0.000113831	639.5	8.38446e-05	639.5	2.59871e-05	639.5	5.32987e-05	639.5	-5.69857e-05	639.5	-5.95838e-05	639.5	-0.000132202	639.5	-0.000142041	639.5	-0.000195663
639	0.00663	639	-0.08748	639	0.08736	372	0.00115		639	-0.97739	639	1.41142	639	0.01909	639	0.21078	-3.63606	4.74181	372	0.3178		639	0.000300436	639	0.000133839	639	0.000110951	639	8.23815e-05	639	3.05612e-05	639	5.19885e-05	639	-5.93441e-05	639	-6.35241e-05	639	-0.000137563	639	-0.000151713	639	-0.000195315
638.5	0.00704	638.5	-0.09199	638.5	0.09026	373	0.00122		638.5	-0.99072	638.5	1.4833	638.5	0.01046	638.5	0.22389	-3.59812	4.98766	373	0.31379		638.5	0.000307074	638.5	0.000133984	638.5	0.000109878	638.5	8.08563e-05	638.5	3.52148e-05	638.5	5.05374e-05	638.5	-6.18576e-05	638.5	-6.77213e-05	638.5	-0.000142607	638.5	-0.000160929	638.5	-0.000195373
638	0.00483	638	-0.09506	638	0.09193	374	0.0012		638	-1.01436	638	1.47364	638	0.0018	638	0.2259	-3.60574	5.27561	374	0.30982		638	0.000312375	638	0.00013562	638	0.000109445	638	7.97405e-05	638	4.01893e-05	638	4.88632e-05	638	-6.44732e-05	638	-7.231e-05	638	-0.000147246	638	-0.000169272	638	-0.000195866
637.5	0.00676	637.5	-0.10012	637.5	0.09268	375	0.0011		637.5	-1.05423	637.5	1.50262	637.5	-0.0135	637.5	0.1661	-3.70967	5.57378	375	0.30612		637.5	0.0003166	637.5	0.000137022	637.5	0.00010945	637.5	7.85366e-05	637.5	4.54077e-05	637.5	4.70116e-05	637.5	-6.68968e-05	637.5	-7.71911e-05	637.5	-0.000151509	637.5	-0.000176529	637.5	-0.000197154
637	0.01029	637	-0.10579	637	0.09252	376	0.0011		637	-1.06817	637	1.52667	637	-0.04011	637	0.06667	-3.84843	5.85788	376	0.30266		637	0.000319881	637	0.000138439	637	0.00010991	637	7.7505e-05	637	5.05493e-05	637	4.49923e-05	637	-6.91229e-05	637	-8.2018e-05	637	-0.000155438	637	-0.000182423	637	-0.000199134
636.5	0.00953	636.5	-0.11122	636.5	0.09114	377	0.00134		636.5	-1.04528	636.5	1.59439	636.5	-0.07319	636.5	-0.04729	-4.00729	6.07321	377	0.29892		636.5	0.00032235	636.5	0.000140018	636.5	0.000110488	636.5	7.66739e-05	636.5	5.54002e-05	636.5	4.29471e-05	636.5	-7.10594e-05	636.5	-8.6426e-05	636.5	-0.000159204	636.5	-0.000187414	636.5	-0.000201928
636	0.0072	636	-0.11876	636	0.08864	378	0.00123		636	-0.98945	636	1.67786	636	-0.10557	636	-0.1455	-4.24977	6.22945	378	0.29554		636	0.000324363	636	0.000141267	636	0.000110498	636	7.61567e-05	636	6.03055e-05	636	4.09051e-05	636	-7.26109e-05	636	-9.00419e-05	636	-0.000162846	636	-0.000192274	636	-0.000205213
635.5	0.00128	635.5	-0.12463	635.5	0.0844	379	0.00117		635.5	-0.95319	635.5	1.75444	635.5	-0.12818	635.5	-0.21553	-4.52946	6.33191	379	0.29242		635.5	0.00032603	635.5	0.000142201	635.5	0.000111074	635.5	7.58063e-05	635.5	6.48526e-05	635.5	3.88946e-05	635.5	-7.38127e-05	635.5	-9.32751e-05	635.5	-0.00016616	635.5	-0.000196207	635.5	-0.000208783
635	-0.00622	635	-0.1275	635	0.07876	380	0.00125		635	-0.99368	635	1.76804	635	-0.14331	635	-0.29457	-4.80896	6.35294	380	0.28927		635	0.000327517	635	0.000142347	635	0.000112359	635	7.56725e-05	635	6.91315e-05	635	3.69376e-05	635	-7.48248e-05	635	-9.56719e-05	635	-0.000169408	635	-0.000200153	635	-0.000212447
634.5	-0.01505	634.5	-0.13345	634.5	0.07182	381	0.00133		634.5	-1.01077	634.5	1.77382	634.5	-0.16104	634.5	-0.37457	-5.10206	6.44502	381	0.28633		634.5	0.000328962	634.5	0.000142612	634.5	0.000114359	634.5	7.51619e-05	634.5	7.30162e-05	634.5	3.50234e-05	634.5	-7.57678e-05	634.5	-9.73687e-05	634.5	-0.000172539	634.5	-0.000203979	634.5	-0.000215969
634	-0.02494	634	-0.13998	634	0.06415	382	0.00129		634	-0.99808	634	1.77028	634	-0.16869	634	-0.4004	-5.43515	6.43313	382	0.2834		634	0.000330327	634	0.000143151	634	0.000117824	634	7.44875e-05	634	7.65347e-05	634	3.32746e-05	634	-7.66692e-05	634	-9.84847e-05	634	-0.000174752	634	-0.000207387	634	-0.00021929
633.5	-0.03782	633.5	-0.14746	633.5	0.05564	383	0.00131		633.5	-0.96282	633.5	1.76572	633.5	-0.16315	633.5	-0.37483	-5.76566	6.38758	383	0.28051		633.5	0.000331585	633.5	0.000143864	633.5	0.000121022	633.5	7.38745e-05	633.5	7.93524e-05	633.5	3.17791e-05	633.5	-7.74049e-05	633.5	-9.95858e-05	633.5	-0.000176467	633.5	-0.000210575	633.5	-0.000222647
633	-0.04939	633	-0.15795	633	0.04697	384	0.00129		633	-0.95071	633	1.78329	633	-0.16333	633	-0.33114	-6.06915	6.42183	384	0.27771		633	0.000332824	633	0.000144556	633	0.000123411	633	7.35804e-05	633	8.14214e-05	633	3.05694e-05	633	-7.80059e-05	633	-0.000101269	633	-0.000177466	633	-0.000213204	633	-0.000226172
632.5	-0.06112	632.5	-0.16643	632.5	0.03825	385	0.00139		632.5	-0.95844	632.5	1.75089	632.5	-0.16414	632.5	-0.27731	-6.3866	6.43343	385	0.27489		632.5	0.000333884	632.5	0.000145804	632.5	0.00012584	632.5	7.39601e-05	632.5	8.26687e-05	632.5	2.96448e-05	632.5	-7.81799e-05	632.5	-0.000103527	632.5	-0.000177547	632.5	-0.000214509	632.5	-0.000230002
632	-0.07014	632	-0.17223	632	0.02955	386	0.00133		632	-0.9845	632	1.68965	632	-0.16493	632	-0.25269	-6.63206	6.48059	386	0.27202		632	0.000334651	632	0.000147582	632	0.000128224	632	7.4927e-05	632	8.29441e-05	632	2.90567e-05	632	-7.78364e-05	632	-0.000106228	632	-0.000176812	632	-0.000214412	632	-0.000233621
631.5	-0.07606	631.5	-0.17756	631.5	0.02172	387	0.00133		631.5	-1.00937	631.5	1.61635	631.5	-0.16533	631.5	-0.21974	-6.80625	6.61874	387	0.26925		631.5	0.000335412	631.5	0.000149845	631.5	0.000130204	631.5	7.60012e-05	631.5	8.21965e-05	631.5	2.87674e-05	631.5	-7.71961e-05	631.5	-0.000108552	631.5	-0.000175355	631.5	-0.000213017	631.5	-0.000237107
631	-0.07625	631	-0.18425	631	0.01496	388	0.00135		631	-1.03865	631	1.57935	631	-0.15494	631	-0.1703	-6.92433	6.77305	388	0.26656		631	0.000336174	631	0.000152381	631	0.000132087	631	7.68929e-05	631	8.05348e-05	631	2.86815e-05	631	-7.64614e-05	631	-0.000110269	631	-0.000173296	631	-0.000210855	631	-0.000240424
630.5	-0.07716	630.5	-0.18762	630.5	0.00951	389	0.00137		630.5	-1.10826	630.5	1.55067	630.5	-0.13429	630.5	-0.12668	-6.99573	6.91367	389	0.2639		630.5	0.000336935	630.5	0.000154944	630.5	0.000133297	630.5	7.73774e-05	630.5	7.90102e-05	630.5	2.87516e-05	630.5	-7.58839e-05	630.5	-0.000111344	630.5	-0.000170714	630.5	-0.00020824	630.5	-0.000243718
630	-0.07726	630	-0.19184	630	0.00561	390	0.00131		630	-1.18811	630	1.5314	630	-0.1061	630	-0.06597	-7.04087	7.04412	390	0.26132		630	0.000337533	630	0.000157583	630	0.000134941	630	7.74337e-05	630	7.78492e-05	630	2.89127e-05	630	-7.50762e-05	630	-0.000112017	630	-0.000167751	630	-0.000205081	630	-0.000246805
629.5	-0.07457	629.5	-0.19419	629.5	0.00293	391	0.00138		629.5	-1.27762	629.5	1.51586	629.5	-0.06184	629.5	-0.000151674	-7.07122	7.09562	391	0.25883		629.5	0.000338025	629.5	0.000160062	629.5	0.000136771	629.5	7.70501e-05	629.5	7.68452e-05	629.5	2.91689e-05	629.5	-7.37102e-05	629.5	-0.000112306	629.5	-0.000164436	629.5	-0.000201562	629.5	-0.000249666
629	-0.07182	629	-0.19297	629	0.000980318	392	0.00138		629	-1.34401	629	1.52536	629	-0.01655	629	0.06135	-7.18013	7.01362	392	0.25641		629	0.000338459	629	0.000163479	629	0.000137655	629	7.62991e-05	629	7.57113e-05	629	2.95869e-05	629	-7.22753e-05	629	-0.000112022	629	-0.00016096	629	-0.000197669	629	-0.000252326
628.5	-0.0665	628.5	-0.1877	628.5	-0.00041945	393	0.00144		628.5	-1.40645	628.5	1.53	628.5	0.02768	628.5	0.13164	-7.2855	6.92904	393	0.25424		628.5	0.000338943	628.5	0.000167408	628.5	0.000138001	628.5	7.5281e-05	628.5	7.32624e-05	628.5	3.01424e-05	628.5	-7.07384e-05	628.5	-0.000111386	628.5	-0.000157183	628.5	-0.000193631	628.5	-0.000255231
628	-0.05894	628	-0.18375	628	-0.000278741	394	0.00135		628	-1.46595	628	1.55471	628	0.07058	628	0.15274	-7.4452	6.77247	394	0.25203		628	0.000339029	628	0.000172132	628	0.000138628	628	7.40843e-05	628	7.05286e-05	628	3.08139e-05	628	-6.91908e-05	628	-0.000110712	628	-0.000153195	628	-0.000189495	628	-0.0002582
627.5	-0.05064	627.5	-0.18077	627.5	0.0017	395	0.00145		627.5	-1.50936	627.5	1.56722	627.5	0.11182	627.5	0.17608	-7.6309	6.63292	395	0.25012		627.5	0.000338847	627.5	0.000175955	627.5	0.000139213	627.5	7.3816e-05	627.5	6.74601e-05	627.5	3.14383e-05	627.5	-6.76544e-05	627.5	-0.000110225	627.5	-0.000149125	627.5	-0.000185468	627.5	-0.000261141
627	-0.04354	627	-0.17377	627	0.00555	396	0.00137		627	-1.52616	627	1.60986	627	0.14299	627	0.22043	-7.83001	6.46305	396	0.248		627	0.000337989	627	0.000179172	627	0.000139385	627	7.2812e-05	627	6.38609e-05	627	3.20588e-05	627	-6.62511e-05	627	-0.000109857	627	-0.000145049	627	-0.000181806	627	-0.000264299
626.5	-0.03844	626.5	-0.16991	626.5	0.01063	397	0.00136		626.5	-1.52637	626.5	1.59135	626.5	0.17095	626.5	0.24136	-8.03548	6.38205	397	0.2461		626.5	0.0003366	626.5	0.000181834	626.5	0.000139922	626.5	7.39468e-05	626.5	6.01631e-05	626.5	3.26228e-05	626.5	-6.50026e-05	626.5	-0.000109504	626.5	-0.000141105	626.5	-0.00017873	626.5	-0.000267641
626	-0.03282	626	-0.16535	626	0.01591	398	0.00138		626	-1.55881	626	1.63973	626	0.19429	626	0.2313	-8.19596	6.38462	398	0.24409		626	0.000334915	626	0.000184104	626	0.000140641	626	7.52365e-05	626	5.70446e-05	626	3.31451e-05	626	-6.39899e-05	626	-0.000109125	626	-0.000137392	626	-0.000175919	626	-0.000271198
625.5	-0.02366	625.5	-0.1583	625.5	0.02127	399	0.00147		625.5	-1.65103	625.5	1.67359	625.5	0.19888	625.5	0.21448	-8.32699	6.44474	399	0.24208		625.5	0.000332839	625.5	0.000185931	625.5	0.000141459	625.5	7.62457e-05	625.5	5.55675e-05	625.5	3.35476e-05	625.5	-6.32595e-05	625.5	-0.000108776	625.5	-0.000133763	625.5	-0.000173176	625.5	-0.000274767
625	-0.01627	625	-0.15005	625	0.02695	400	0.00151		625	-1.72398	625	1.68662	625	0.19918	625	0.18426	-8.31092	6.65203	400	0.24106		625	0.00033032	625	0.000187853	625	0.000141826	625	7.66966e-05	625	5.41599e-05	625	3.38833e-05	625	-6.27173e-05	625	-0.00010836	625	-0.000130305	625	-0.000170542	625	-0.00027828
624.5	-0.01218	624.5	-0.14398	624.5	0.03262	401	0.00151		624.5	-1.79435	624.5	1.69983	624.5	0.19404	624.5	0.18413	-8.29355	6.84636	401	0.23842		624.5	0.000327282	624.5	0.000189986	624.5	0.000142372	624.5	7.71501e-05	624.5	5.2855e-05	624.5	3.41276e-05	624.5	-6.2321e-05	624.5	-0.000107905	624.5	-0.000127098	624.5	-0.000168051	624.5	-0.000281861
624	-0.00954	624	-0.14123	624	0.03795	402	0.00152		624	-1.81848	624	1.68875	624	0.1825	624	0.18039	-8.17053	7.05557	402	0.23647		624	0.000323578	624	0.000191427	624	0.000142209	624	7.65341e-05	624	5.17354e-05	624	3.42993e-05	624	-6.2078e-05	624	-0.000107511	624	-0.000124288	624	-0.00016555	624	-0.000285556
623.5	-0.0078	623.5	-0.14117	623.5	0.04221	403	0.00155		623.5	-1.82781	623.5	1.67323	623.5	0.16137	623.5	0.1805	-8.03239	7.28948	403	0.23458		623.5	0.00031939	623.5	0.000191676	623.5	0.000141093	623.5	7.53801e-05	623.5	5.0795e-05	623.5	3.4242e-05	623.5	-6.20694e-05	623.5	-0.000107121	623.5	-0.00012193	623.5	-0.000163267	623.5	-0.000289492
623	-0.00964	623	-0.14382	623	0.04498	404	0.00151		623	-1.81428	623	1.66793	623	0.12294	623	0.17594	-7.89909	7.51709	404	0.23272		623	0.000314815	623	0.000190942	623	0.000140705	623	7.42498e-05	623	5.0227e-05	623	3.38846e-05	623	-6.23403e-05	623	-0.000106807	623	-0.000119956	623	-0.000161444	623	-0.000293647
622.5	-0.01149	622.5	-0.14741	622.5	0.0456	405	0.00149		622.5	-1.80553	622.5	1.75825	622.5	0.09316	622.5	0.16583	-7.72975	7.66667	405	0.23091		622.5	0.000309848	622.5	0.000190214	622.5	0.000139333	622.5	7.32432e-05	622.5	5.01274e-05	622.5	3.31626e-05	622.5	-6.28266e-05	622.5	-0.000106429	622.5	-0.000118465	622.5	-0.000160464	622.5	-0.00029779
622	-0.0119	622	-0.15172	622	0.04469	406	0.00157		622	-1.80965	622	1.86737	622	0.08124	622	0.14946	-7.6624	7.71678	406	0.2291		622	0.000304718	622	0.000188861	622	0.000137597	622	7.25935e-05	622	5.07523e-05	622	3.21461e-05	622	-6.34921e-05	622	-0.000105999	622	-0.000117562	622	-0.000159905	622	-0.000301964
621.5	-0.01588	621.5	-0.15883	621.5	0.04273	407	0.00156		621.5	-1.83202	621.5	1.96211	621.5	0.06694	621.5	0.1348	-7.59559	7.73974	407	0.22739		621.5	0.000299667	621.5	0.000186459	621.5	0.000136274	621.5	7.27677e-05	621.5	5.11738e-05	621.5	3.08524e-05	621.5	-6.43112e-05	621.5	-0.000105492	621.5	-0.00011705	621.5	-0.000160093	621.5	-0.000306054
621	-0.02053	621	-0.16748	621	0.04003	408	0.00154		621	-1.85258	621	2.02978	621	0.05241	621	0.09505	-7.6013	7.60197	408	0.22567		621	0.000294819	621	0.000184026	621	0.000135559	621	7.31322e-05	621	5.17623e-05	621	2.9423e-05	621	-6.53493e-05	621	-0.000104499	621	-0.00011673	621	-0.000160673	621	-0.000309807
620.5	-0.02471	620.5	-0.17593	620.5	0.03712	409	0.00157		620.5	-1.81528	620.5	2.06835	620.5	0.02662	620.5	0.05414	-7.55097	7.54227	409	0.22403		620.5	0.000290081	620.5	0.000181463	620.5	0.000134963	620.5	7.39526e-05	620.5	5.28285e-05	620.5	2.79781e-05	620.5	-6.64968e-05	620.5	-0.000103067	620.5	-0.000116726	620.5	-0.000161773	620.5	-0.000313135
620	-0.02658	620	-0.18309	620	0.03419	410	0.00153		620	-1.77802	620	2.09925	620	-0.00366	620	-0.00414	-7.52103	7.50111	410	0.22237		620	0.000285659	620	0.000178495	620	0.000134207	620	7.48887e-05	620	5.37032e-05	620	2.65513e-05	620	-6.76475e-05	620	-0.000101726	620	-0.000117012	620	-0.000163401	620	-0.000316129
619.5	-0.03173	619.5	-0.18518	619.5	0.03071	411	0.00153		619.5	-1.76248	619.5	2.12121	619.5	-0.0162	619.5	-0.0719	-7.49108	7.48457	411	0.22076		619.5	0.000281483	619.5	0.000175162	619.5	0.000133664	619.5	7.49442e-05	619.5	5.44679e-05	619.5	2.50763e-05	619.5	-6.886e-05	619.5	-0.000100618	619.5	-0.000117644	619.5	-0.000165457	619.5	-0.00031892
619	-0.03485	619	-0.18367	619	0.02685	412	0.0015		619	-1.77497	619	2.14765	619	-0.01683	619	-0.12689	-7.46587	7.42677	412	0.219		619	0.000277561	619	0.000171792	619	0.000133239	619	7.51617e-05	619	5.50979e-05	619	2.34912e-05	619	-7.01679e-05	619	-9.96657e-05	619	-0.000118501	619	-0.000167747	619	-0.000321398
618.5	-0.03608	618.5	-0.18148	618.5	0.0233	413	0.00152		618.5	-1.79936	618.5	2.16937	618.5	-0.0112	618.5	-0.16721	-7.46305	7.39177	413	0.21728		618.5	0.000274031	618.5	0.000168407	618.5	0.000133023	618.5	7.54548e-05	618.5	5.52461e-05	618.5	2.17442e-05	618.5	-7.15746e-05	618.5	-9.89512e-05	618.5	-0.000119424	618.5	-0.000169963	618.5	-0.000323443
618	-0.03832	618	-0.17581	618	0.02097	414	0.0015		618	-1.88743	618	2.14648	618	-0.00953	618	-0.18993	-7.37111	7.35598	414	0.21558		618	0.000271018	618	0.000165086	618	0.000133283	618	7.59579e-05	618	5.49636e-05	618	1.98851e-05	618	-7.29478e-05	618	-9.87043e-05	618	-0.000120364	618	-0.000173087	618	-0.000325017
617.5	-0.03758	617.5	-0.16864	617.5	0.02047	415	0.00153		617.5	-1.99793	617.5	2.06695	617.5	-0.01507	617.5	-0.17219	-7.27993	7.31672	415	0.21383		617.5	0.000268633	617.5	0.000161935	617.5	0.000132931	617.5	7.66821e-05	617.5	5.44461e-05	617.5	1.7989e-05	617.5	-7.42475e-05	617.5	-9.87922e-05	617.5	-0.000121115	617.5	-0.000175751	617.5	-0.000326248
617	-0.03713	617	-0.16176	617	0.02123	416	0.00147		617	-2.10694	617	1.96938	617	-0.01244	617	-0.15275	-7.17246	7.34796	416	0.21208		617	0.000266913	617	0.00015932	617	0.000132373	617	7.78582e-05	617	5.32431e-05	617	1.60677e-05	617	-7.53275e-05	617	-9.89038e-05	617	-0.000121653	617	-0.00017777	617	-0.000327213
616.5	-0.03455	616.5	-0.1539	616.5	0.02224	417	0.00152		616.5	-2.20851	616.5	1.87772	616.5	-0.00482	616.5	-0.11818	-7.11258	7.37094	417	0.21027		616.5	0.000265757	616.5	0.000157555	616.5	0.000132761	616.5	7.9124e-05	616.5	5.1812e-05	616.5	1.41838e-05	616.5	-7.61104e-05	616.5	-9.88896e-05	616.5	-0.000121905	616.5	-0.000179179	616.5	-0.000328007
616	-0.03247	616	-0.14499	616	0.02309	418	0.00149		616	-2.29575	616	1.81536	616	-0.003	616	-0.05046	-7.04734	7.32322	418	0.20859		616	0.000265033	616	0.00015659	616	0.00013335	616	8.06123e-05	616	5.02591e-05	616	1.23337e-05	616	-7.67077e-05	616	-9.86798e-05	616	-0.000122079	616	-0.000180187	616	-0.000328383
615.5	-0.03115	615.5	-0.13513	615.5	0.02454	419	0.00154		615.5	-2.33518	615.5	1.75668	615.5	0.00488	615.5	0.00133	-7.0126	7.33561	419	0.2069		615.5	0.000264789	615.5	0.00015597	615.5	0.000133553	615.5	8.22323e-05	615.5	4.87772e-05	615.5	1.05357e-05	615.5	-7.71469e-05	615.5	-9.87044e-05	615.5	-0.000122248	615.5	-0.000180685	615.5	-0.000328148
615	-0.02858	615	-0.12822	615	0.02621	420	0.00147		615	-2.35209	615	1.74867	615	0.01296	615	0.04754	-7.13777	7.36015	420	0.20532		615	0.000264799	615	0.000155693	615	0.000133221	615	8.37888e-05	615	4.74554e-05	615	8.74248e-06	615	-7.73815e-05	615	-9.86475e-05	615	-0.00012251	615	-0.000180998	615	-0.000327235
614.5	-0.02624	614.5	-0.1203	614.5	0.02785	421	0.00149		614.5	-2.37441	614.5	1.73059	614.5	0.01811	614.5	0.10506	-7.32028	7.18681	421	0.20378		614.5	0.000265002	614.5	0.000155498	614.5	0.000132348	614.5	8.55302e-05	614.5	4.62518e-05	614.5	7.0402e-06	614.5	-7.73561e-05	614.5	-9.87005e-05	614.5	-0.000122916	614.5	-0.000181093	614.5	-0.000325895
614	-0.02042	614	-0.11367	614	0.02909	422	0.00149		614	-2.40818	614	1.71765	614	0.02973	614	0.15574	-7.57575	7.05408	422	0.20224		614	0.000265277	614	0.000155535	614	0.00013142	614	8.70776e-05	614	4.52011e-05	614	5.53048e-06	614	-7.70718e-05	614	-9.8775e-05	614	-0.000123412	614	-0.000181197	614	-0.000324336
613.5	-0.01554	613.5	-0.10707	613.5	0.02921	423	0.00145		613.5	-2.39344	613.5	1.68701	613.5	0.04219	613.5	0.18233	-7.81761	7.10297	423	0.20089		613.5	0.000265734	613.5	0.000155859	613.5	0.000130311	613.5	8.82156e-05	613.5	4.40925e-05	613.5	4.28342e-06	613.5	-7.68962e-05	613.5	-9.87801e-05	613.5	-0.000123976	613.5	-0.000181315	613.5	-0.000322672
613	-0.01055	613	-0.09637	613	0.02818	424	0.00148		613	-2.33385	613	1.69214	613	0.05248	613	0.17897	-8.05102	7.16484	424	0.19951		613	0.000266274	613	0.000156193	613	0.000129012	613	8.90272e-05	613	4.29814e-05	613	3.31083e-06	613	-7.67667e-05	613	-9.88479e-05	613	-0.000124633	613	-0.000181149	613	-0.000320821
612.5	-0.005	612.5	-0.08619	612.5	0.02645	425	0.00143		612.5	-2.29657	612.5	1.66785	612.5	0.05101	612.5	0.14584	-8.32363	7.24822	425	0.19803		612.5	0.0002668	612.5	0.000156726	612.5	0.00012724	612.5	8.97213e-05	612.5	4.18254e-05	612.5	2.58535e-06	612.5	-7.66103e-05	612.5	-9.90058e-05	612.5	-0.000125278	612.5	-0.000180718	612.5	-0.00031883
612	0.00266	612	-0.07667	612	0.0253	426	0.00139		612	-2.30667	612	1.58465	612	0.03314	612	0.11783	-8.64748	7.41161	426	0.19661		612	0.000267317	612	0.000157345	612	0.000126113	612	9.03286e-05	612	4.06229e-05	612	2.08325e-06	612	-7.63455e-05	612	-9.93073e-05	612	-0.000126076	612	-0.000179745	612	-0.000316754
611.5	0.00764	611.5	-0.06974	611.5	0.02459	427	0.00146		611.5	-2.31654	611.5	1.42648	611.5	0.02017	611.5	0.08195	-8.97202	7.48549	427	0.19504		611.5	0.000267782	611.5	0.000157796	611.5	0.000125448	611.5	9.08681e-05	611.5	3.95577e-05	611.5	1.7394e-06	611.5	-7.60272e-05	611.5	-9.98019e-05	611.5	-0.000127029	611.5	-0.000178442	611.5	-0.000314431
611	0.01419	611	-0.06637	611	0.02477	428	0.00143		611	-2.30675	611	1.30273	611	0.01699	611	0.05208	-9.18431	7.48307	428	0.19354		611	0.000268024	611	0.000158078	611	0.000124946	611	9.13651e-05	611	3.8853e-05	611	1.43018e-06	611	-7.57393e-05	611	-0.000100321	611	-0.000128141	611	-0.000177024	611	-0.000312002
610.5	0.02362	610.5	-0.06494	610.5	0.02591	429	0.00144		610.5	-2.27678	610.5	1.21428	610.5	0.0085	610.5	0.04303	-9.29291	7.55923	429	0.19201		610.5	0.000268233	610.5	0.000158116	610.5	0.00012457	610.5	9.21226e-05	610.5	3.86883e-05	610.5	1.15666e-06	610.5	-7.55426e-05	610.5	-0.000100795	610.5	-0.00012937	610.5	-0.000175532	610.5	-0.0003095
610	0.03384	610	-0.06312	610	0.02748	430	0.00145		610	-2.24361	610	1.18809	610	0.000575217	610	0.03824	-9.28361	7.64033	430	0.19051		610	0.000268545	610	0.000157897	610	0.000123773	610	9.32722e-05	610	3.90645e-05	610	8.35243e-07	610	-7.53936e-05	610	-0.00010115	610	-0.000130624	610	-0.000173904	610	-0.000307095
609.5	0.04304	609.5	-0.06381	609.5	0.02882	431	0.00143		609.5	-2.2176	609.5	1.2129	609.5	-0.0109	609.5	0.01799	-9.25098	7.61173	431	0.1888		609.5	0.000268867	609.5	0.00015782	609.5	0.000123201	609.5	9.4637e-05	609.5	3.98531e-05	609.5	5.07476e-07	609.5	-7.52323e-05	609.5	-0.000101245	609.5	-0.000131748	609.5	-0.00017201	609.5	-0.000304617
609	0.05215	609	-0.06656	609	0.03001	432	0.00145		609	-2.22045	609	1.26855	609	-0.02078	609	-0.0034	-9.15385	7.52925	432	0.18732		609	0.000268833	609	0.000157443	609	0.000122936	609	9.4646e-05	609	4.09455e-05	609	1.86287e-07	609	-7.50559e-05	609	-0.000101069	609	-0.000132677	609	-0.000169599	609	-0.000302106
608.5	0.0618	608.5	-0.06932	608.5	0.03107	433	0.00148		608.5	-2.2041	608.5	1.32705	608.5	-0.04026	608.5	-0.06331	-9.00487	7.52892	433	0.18576		608.5	0.000268463	608.5	0.000156534	608.5	0.000122456	608.5	9.44826e-05	608.5	4.2304e-05	608.5	-1.42344e-07	608.5	-7.49323e-05	608.5	-0.000100636	608.5	-0.00013332	608.5	-0.000165923	608.5	-0.000299603
608	0.06774	608	-0.0707	608	0.0314	434	0.00144		608	-2.1511	608	1.37375	608	-0.06053	608	-0.11062	-8.84574	7.3539	434	0.18429		608	0.000267794	608	0.000155139	608	0.000121867	608	9.43012e-05	608	4.26311e-05	608	-4.94234e-07	608	-7.48752e-05	608	-9.99562e-05	608	-0.000133826	608	-0.000162647	608	-0.000297165
607.5	0.07261	607.5	-0.07297	607.5	0.03082	435	0.00146		607.5	-2.09444	607.5	1.4464	607.5	-0.08442	607.5	-0.16171	-8.659	7.2205	435	0.18282		607.5	0.000267108	607.5	0.000153278	607.5	0.00012119	607.5	9.39065e-05	607.5	4.32851e-05	607.5	-9.54546e-07	607.5	-7.47534e-05	607.5	-9.88495e-05	607.5	-0.000134167	607.5	-0.000159738	607.5	-0.00029479
607	0.07983	607	-0.07394	607	0.02835	436	0.00144		607	-2.02574	607	1.53341	607	-0.11078	607	-0.21923	-8.43268	7.29893	436	0.1814		607	0.000266531	607	0.000151213	607	0.000120624	607	9.31189e-05	607	4.42359e-05	607	-1.51629e-06	607	-7.45317e-05	607	-9.72216e-05	607	-0.000134351	607	-0.000157001	607	-0.000292651
606.5	0.08439	606.5	-0.07429	606.5	0.02385	437	0.00149		606.5	-1.96343	606.5	1.58373	606.5	-0.13106	606.5	-0.2604	-8.21229	7.52914	437	0.17999		606.5	0.000266023	606.5	0.00014904	606.5	0.000120389	606.5	9.20741e-05	606.5	4.54027e-05	606.5	-2.21576e-06	606.5	-7.42161e-05	606.5	-9.49032e-05	606.5	-0.000134294	606.5	-0.000154452	606.5	-0.000290503
606	0.08104	606	-0.07491	606	0.01805	438	0.00147		606	-1.92644	606	1.65011	606	-0.15052	606	-0.27382	-8.02542	7.75863	438	0.17868		606	0.000265581	606	0.000147068	606	0.000120767	606	9.09252e-05	606	4.66403e-05	606	-2.99138e-06	606	-7.38758e-05	606	-9.20994e-05	606	-0.000133929	606	-0.00015216	606	-0.000288303
605.5	0.07677	605.5	-0.07691	605.5	0.01205	439	0.00149		605.5	-1.88142	605.5	1.73657	605.5	-0.16658	605.5	-0.28217	-7.88286	8.0017	439	0.1772		605.5	0.000264992	605.5	0.000145434	605.5	0.000121566	605.5	8.9939e-05	605.5	4.78199e-05	605.5	-3.79123e-06	605.5	-7.35456e-05	605.5	-8.89786e-05	605.5	-0.000133281	605.5	-0.0001503	605.5	-0.000286053
605	0.06826	605	-0.08098	605	0.00609	440	0.00146		605	-1.83322	605	1.84155	605	-0.17567	605	-0.24859	-7.84115	8.35755	440	0.17576		605	0.000264205	605	0.000143946	605	0.000122162	605	8.92068e-05	605	4.88106e-05	605	-4.52903e-06	605	-7.31663e-05	605	-8.56767e-05	605	-0.000132353	605	-0.000148712	605	-0.000283851
604.5	0.05656	604.5	-0.08779	604.5	0.000558024	441	0.00147		604.5	-1.76817	604.5	1.94471	604.5	-0.19177	604.5	-0.21654	-7.86649	8.61342	441	0.17436		604.5	0.000263238	604.5	0.000142559	604.5	0.000122331	604.5	8.85828e-05	604.5	4.91048e-05	604.5	-5.26937e-06	604.5	-7.26955e-05	604.5	-8.27261e-05	604.5	-0.000131105	604.5	-0.000147561	604.5	-0.000281537
604	0.04415	604	-0.09445	604	-0.00442	442	0.0015		604	-1.7489	604	2.02435	604	-0.20692	604	-0.16912	-7.8631	8.90473	442	0.17296		604	0.000262483	604	0.000141042	604	0.000122233	604	8.81169e-05	604	4.96993e-05	604	-6.0352e-06	604	-7.21618e-05	604	-8.03773e-05	604	-0.000129611	604	-0.000146288	604	-0.00027906
603.5	0.03361	603.5	-0.10061	603.5	-0.00858	443	0.00158		603.5	-1.73377	603.5	2.05755	603.5	-0.23235	603.5	-0.13484	-7.86889	9.23052	443	0.17159		603.5	0.000261894	603.5	0.000139589	603.5	0.000122192	603.5	8.74599e-05	603.5	5.02235e-05	603.5	-6.9072e-06	603.5	-7.15987e-05	603.5	-7.82481e-05	603.5	-0.000127916	603.5	-0.000145163	603.5	-0.000276444
603	0.02192	603	-0.10644	603	-0.01069	444	0.00158		603	-1.75121	603	2.02954	603	-0.24415	603	-0.10052	-7.91758	9.43026	444	0.17013		603	0.000261781	603	0.000138152	603	0.000122383	603	8.65521e-05	603	5.01744e-05	603	-7.76966e-06	603	-7.10587e-05	603	-7.63403e-05	603	-0.000126032	603	-0.000144129	603	-0.000273821
602.5	0.00988	602.5	-0.114	602.5	-0.01049	445	0.00157		602.5	-1.77655	602.5	1.98699	602.5	-0.23748	602.5	-0.08946	-8.11852	9.4967	445	0.16866		602.5	0.000262097	602.5	0.000136482	602.5	0.000122835	602.5	8.55925e-05	602.5	4.99392e-05	602.5	-8.56111e-06	602.5	-7.05149e-05	602.5	-7.46301e-05	602.5	-0.000124023	602.5	-0.000143252	602.5	-0.000271258
602	-0.00095334	602	-0.12264	602	-0.00783	446	0.0015		602	-1.80073	602	1.96075	602	-0.23506	602	-0.09366	-8.3668	9.60565	446	0.16732		602	0.000262768	602	0.000135019	602	0.000123686	602	8.45384e-05	602	4.94222e-05	602	-9.16838e-06	602	-7.0018e-05	602	-7.3003e-05	602	-0.000121892	602	-0.000142471	602	-0.000268552
601.5	-0.01441	601.5	-0.12979	601.5	-0.00344	447	0.00153		601.5	-1.79301	601.5	1.96141	601.5	-0.23522	601.5	-0.10951	-8.61276	9.70927	447	0.1661		601.5	0.000263714	601.5	0.000134125	601.5	0.000124541	601.5	8.34499e-05	601.5	4.85044e-05	601.5	-9.55953e-06	601.5	-6.94915e-05	601.5	-7.12657e-05	601.5	-0.000119727	601.5	-0.000141674	601.5	-0.000265591
601	-0.02439	601	-0.13505	601	0.00273	448	0.00156		601	-1.77862	601	1.99068	601	-0.22775	601	-0.1546	-8.79031	9.74557	448	0.16481		601	0.000264997	601	0.000134013	601	0.00012599	601	8.2339e-05	601	4.74745e-05	601	-9.72408e-06	601	-6.88884e-05	601	-6.9351e-05	601	-0.000117455	601	-0.000140844	601	-0.000262359
600.5	-0.03317	600.5	-0.13494	600.5	0.01034	449	0.00156		600.5	-1.77271	600.5	1.98084	600.5	-0.20988	600.5	-0.22447	-8.93462	9.83022	449	0.16364		600.5	0.00026653	600.5	0.000134226	600.5	0.000127182	600.5	8.13063e-05	600.5	4.63654e-05	600.5	-9.70051e-06	600.5	-6.8198e-05	600.5	-6.75327e-05	600.5	-0.000115123	600.5	-0.000139876	600.5	-0.000259027
600	-0.04198	600	-0.13742	600	0.01891	450	0.0015		600	-1.76884	600	1.96757	600	-0.17977	600	-0.25622	-9.09595	9.84502	450	0.16245		600	0.000268202	600	0.000134397	600	0.000127571	600	8.052e-05	600	4.49408e-05	600	-9.62025e-06	600	-6.73857e-05	600	-6.58708e-05	600	-0.000112799	600	-0.000138665	600	-0.000255817
599.5	-0.05115	599.5	-0.14127	599.5	0.02778	451	0.00152		599.5	-1.72906	599.5	1.90068	599.5	-0.15334	599.5	-0.27686	-9.2695	9.83153	451	0.16137		599.5	0.000269946	599.5	0.000134593	599.5	0.000127743	599.5	7.9986e-05	599.5	4.36992e-05	599.5	-9.56351e-06	599.5	-6.65359e-05	599.5	-6.42997e-05	599.5	-0.000110509	599.5	-0.000137421	599.5	-0.000252789
599	-0.05436	599	-0.14212	599	0.03681	452	0.00155		599	-1.69422	599	1.83717	599	-0.13642	599	-0.28461	-9.43494	9.77036	452	0.16025		599	0.000271491	599	0.000135159	599	0.000127817	599	7.94708e-05	599	4.23318e-05	599	-9.53392e-06	599	-6.56634e-05	599	-6.28099e-05	599	-0.000108392	599	-0.00013624	599	-0.000250078
598.5	-0.0559	598.5	-0.14134	598.5	0.04541	453	0.00155		598.5	-1.70876	598.5	1.7479	598.5	-0.11603	598.5	-0.29627	-9.48461	9.64759	453	0.15909		598.5	0.000272808	598.5	0.000136006	598.5	0.000127911	598.5	7.89865e-05	598.5	4.08464e-05	598.5	-9.44173e-06	598.5	-6.48669e-05	598.5	-6.13678e-05	598.5	-0.00010633	598.5	-0.000134886	598.5	-0.000247617
598	-0.05583	598	-0.1396	598	0.05306	454	0.00156		598	-1.75718	598	1.68348	598	-0.10008	598	-0.26857	-9.57759	9.49712	454	0.1579		598	0.000273913	598	0.000137219	598	0.000128258	598	7.85694e-05	598	3.90975e-05	598	-9.22516e-06	598	-6.4138e-05	598	-5.98385e-05	598	-0.000104259	598	-0.00013327	598	-0.000245432
597.5	-0.05109	597.5	-0.13924	597.5	0.05991	455	0.00152		597.5	-1.79697	597.5	1.58038	597.5	-0.09009	597.5	-0.20836	-9.59081	9.31268	455	0.15673		597.5	0.000274903	597.5	0.000138754	597.5	0.000128458	597.5	7.85173e-05	597.5	3.69883e-05	597.5	-8.84947e-06	597.5	-6.33182e-05	597.5	-5.82755e-05	597.5	-0.000102113	597.5	-0.000131393	597.5	-0.00024343
597	-0.04396	597	-0.139	597	0.06605	456	0.00153		597	-1.82034	597	1.44927	597	-0.077	597	-0.14361	-9.56266	9.0229	456	0.15551		597	0.000275557	597	0.000140216	597	0.000128555	597	7.87792e-05	597	3.45213e-05	597	-8.30361e-06	597	-6.2292e-05	597	-5.67313e-05	597	-9.99066e-05	597	-0.000129547	597	-0.000241418
596.5	-0.0367	596.5	-0.14078	596.5	0.07158	457	0.00157		596.5	-1.84625	596.5	1.3301	596.5	-0.07306	596.5	-0.09172	-9.56457	8.65405	457	0.15427		596.5	0.000275883	596.5	0.000141841	596.5	0.000127732	596.5	7.9274e-05	596.5	3.18147e-05	596.5	-7.59498e-06	596.5	-6.10841e-05	596.5	-5.52183e-05	596.5	-9.7689e-05	596.5	-0.000127901	596.5	-0.000239312
596	-0.02705	596	-0.13752	596	0.07704	458	0.00155		596	-1.87622	596	1.23697	596	-0.06665	596	-0.01687	-9.56914	8.19432	458	0.15305		596	0.000275941	596	0.000143344	596	0.000126988	596	7.97241e-05	596	2.91463e-05	596	-6.7959e-06	596	-5.97218e-05	596	-5.38955e-05	596	-9.55268e-05	596	-0.000126209	596	-0.000237115
595.5	-0.014	595.5	-0.13323	595.5	0.08277	459	0.00152		595.5	-1.90401	595.5	1.18454	595.5	-0.05611	595.5	0.05454	-9.56244	7.77604	459	0.15181		595.5	0.000275683	595.5	0.000144506	595.5	0.000125954	595.5	7.98957e-05	595.5	2.66188e-05	595.5	-5.95721e-06	595.5	-5.83191e-05	595.5	-5.26817e-05	595.5	-9.3414e-05	595.5	-0.000124442	595.5	-0.000234795
595	-0.00469	595	-0.12705	595	0.08841	460	0.00148		595	-1.92222	595	1.15717	595	-0.02881	595	0.11595	-9.55655	7.48077	460	0.15053		595	0.000275049	595	0.000145493	595	0.00012528	595	7.98878e-05	595	2.42023e-05	595	-5.11725e-06	595	-5.68772e-05	595	-5.15726e-05	595	-9.14043e-05	595	-0.000122381	595	-0.000232442
594.5	0.00363	594.5	-0.12383	594.5	0.09381	461	0.00149		594.5	-1.91194	594.5	1.16529	594.5	0.00495	594.5	0.16169	-9.43996	7.20328	461	0.14927		594.5	0.000273992	594.5	0.00014625	594.5	0.000124814	594.5	7.98215e-05	594.5	2.20322e-05	594.5	-4.19876e-06	594.5	-5.53813e-05	594.5	-5.05269e-05	594.5	-8.94406e-05	594.5	-0.000120274	594.5	-0.000230058
594	0.0096	594	-0.12063	594	0.09876	462	0.00153		594	-1.88328	594	1.15595	594	0.02852	594	0.15064	-9.21156	6.9816	462	0.14808		594	0.000272333	594	0.000146812	594	0.000124538	594	7.99265e-05	594	1.97612e-05	594	-3.19561e-06	594	-5.38946e-05	594	-4.95231e-05	594	-8.75479e-05	594	-0.000118077	594	-0.000227687
593.5	0.01894	593.5	-0.11834	593.5	0.10312	463	0.00151		593.5	-1.89804	593.5	1.13849	593.5	0.04204	593.5	0.1391	-9.05784	6.73489	463	0.14696		593.5	0.00026983	593.5	0.0001474	593.5	0.000124417	593.5	8.01611e-05	593.5	1.7771e-05	593.5	-2.09937e-06	593.5	-5.24462e-05	593.5	-4.84493e-05	593.5	-8.56628e-05	593.5	-0.000115701	593.5	-0.000225364
593	0.02517	593	-0.11491	593	0.10646	464	0.00154		593	-1.89414	593	1.12912	593	0.06962	593	0.12549	-9.00129	6.55114	464	0.14577		593	0.000266334	593	0.000147616	593	0.000124149	593	8.04721e-05	593	1.60386e-05	593	-9.89774e-07	593	-5.11002e-05	593	-4.74819e-05	593	-8.37797e-05	593	-0.000113226	593	-0.000223077
592.5	0.03056	592.5	-0.11362	592.5	0.10788	465	0.00154		592.5	-1.89975	592.5	1.16626	592.5	0.09024	592.5	0.08753	-8.8459	6.4309	465	0.14459		592.5	0.000262051	592.5	0.000147531	592.5	0.000123577	592.5	8.07027e-05	592.5	1.45551e-05	592.5	1.18193e-07	592.5	-4.9827e-05	592.5	-4.66891e-05	592.5	-8.18965e-05	592.5	-0.000110633	592.5	-0.000220839
592	0.036	592	-0.11523	592	0.10738	466	0.00157		592	-1.87801	592	1.18819	592	0.10655	592	0.06522	-8.71807	6.3425	466	0.14344		592	0.000256934	592	0.000147245	592	0.000122759	592	8.06707e-05	592	1.3022e-05	592	1.20952e-06	592	-4.85756e-05	592	-4.60497e-05	592	-8.01267e-05	592	-0.000107823	592	-0.000218656
591.5	0.03892	591.5	-0.11962	591.5	0.10463	467	0.00157		591.5	-1.83449	591.5	1.20942	591.5	0.11354	591.5	0.03895	-8.55036	6.2028	467	0.14221		591.5	0.000251284	591.5	0.000146735	591.5	0.000121759	591.5	8.02355e-05	591.5	1.1696e-05	591.5	2.21968e-06	591.5	-4.73436e-05	591.5	-4.54769e-05	591.5	-7.84778e-05	591.5	-0.000104747	591.5	-0.000216513
591	0.03705	591	-0.12371	591	0.09998	468	0.0016		591	-1.77463	591	1.22217	591	0.12919	591	0.04113	-8.35817	6.1547	468	0.1409		591	0.000245128	591	0.000146103	591	0.000120702	591	7.96033e-05	591	1.10123e-05	591	3.11425e-06	591	-4.61284e-05	591	-4.48901e-05	591	-7.69007e-05	591	-0.000102683	591	-0.000214392
590.5	0.03517	590.5	-0.12899	590.5	0.09375	469	0.00152		590.5	-1.73823	590.5	1.23351	590.5	0.13933	590.5	0.07118	-8.12036	6.25452	469	0.13959		590.5	0.000238475	590.5	0.000145268	590.5	0.000119421	590.5	7.86645e-05	590.5	1.04436e-05	590.5	3.933e-06	590.5	-4.49207e-05	590.5	-4.42975e-05	590.5	-7.53663e-05	590.5	-0.000100564	590.5	-0.000212328
590	0.03167	590	-0.13391	590	0.08637	470	0.00147		590	-1.71263	590	1.22013	590	0.13772	590	0.0982	-7.96763	6.33758	470	0.13833		590	0.000231368	590	0.000144255	590	0.00011776	590	7.74233e-05	590	1.01999e-05	590	4.62691e-06	590	-4.36747e-05	590	-4.37152e-05	590	-7.39038e-05	590	-9.84534e-05	590	-0.000210225
589.5	0.02682	589.5	-0.13834	589.5	0.07808	471	0.00147		589.5	-1.71698	589.5	1.20521	589.5	0.13179	589.5	0.12066	-7.83127	6.45695	471	0.1367		589.5	0.000223866	589.5	0.000142918	589.5	0.000115485	589.5	7.5896e-05	589.5	1.02412e-05	589.5	5.2444e-06	589.5	-4.24184e-05	589.5	-4.3343e-05	589.5	-7.24807e-05	589.5	-9.65716e-05	589.5	-0.000207905
589	0.02165	589	-0.14265	589	0.06985	472	0.0015		589	-1.69361	589	1.17774	589	0.11485	589	0.12939	-7.62519	6.58032	472	0.13527		589	0.000216197	589	0.000141302	589	0.000112706	589	7.4052e-05	589	1.066e-05	589	5.74235e-06	589	-4.12311e-05	589	-4.31563e-05	589	-7.10931e-05	589	-9.49833e-05	589	-0.000205555
588.5	0.01455	588.5	-0.144	588.5	0.06216	473	0.00144		588.5	-1.68177	588.5	1.15324	588.5	0.10168	588.5	0.13085	-7.38703	6.72088	473	0.13388		588.5	0.000208528	588.5	0.000139473	588.5	0.000109627	588.5	7.20652e-05	588.5	1.15381e-05	588.5	6.06988e-06	588.5	-4.01495e-05	588.5	-4.29595e-05	588.5	-6.97019e-05	588.5	-9.37056e-05	588.5	-0.000203161
588	0.00991	588	-0.14461	588	0.05573	474	0.0015		588	-1.66766	588	1.14473	588	0.08417	588	0.1428	-7.19069	6.83682	474	0.13246		588	0.00020099	588	0.000137373	588	0.00010627	588	6.98426e-05	588	1.28596e-05	588	6.22078e-06	588	-3.91601e-05	588	-4.26358e-05	588	-6.79925e-05	588	-9.26799e-05	588	-0.000200667
587.5	0.00616	587.5	-0.14621	587.5	0.05093	475	0.00147		587.5	-1.63997	587.5	1.1809	587.5	0.05796	587.5	0.12975	-6.89678	6.92395	475	0.13113		587.5	0.000193696	587.5	0.000135083	587.5	0.000102719	587.5	6.74073e-05	587.5	1.46043e-05	587.5	6.21344e-06	587.5	-3.82302e-05	587.5	-4.21432e-05	587.5	-6.63271e-05	587.5	-9.19425e-05	587.5	-0.000198014
587	0.00299	587	-0.15161	587	0.04828	476	0.00151		587	-1.61972	587	1.22648	587	0.0389	587	0.09287	-6.61993	6.9896	476	0.12981		587	0.000186649	587	0.00013242	587	9.90488e-05	587	6.46791e-05	587	1.66265e-05	587	6.15805e-06	587	-3.74178e-05	587	-4.15421e-05	587	-6.47657e-05	587	-9.13794e-05	587	-0.000195103
586.5	-0.000492916	586.5	-0.15855	586.5	0.04756	477	0.00151		586.5	-1.61395	586.5	1.28753	586.5	0.02351	586.5	0.07193	-6.43121	6.95455	477	0.12852		586.5	0.000179734	586.5	0.000129614	586.5	9.52805e-05	586.5	6.16999e-05	586.5	1.89507e-05	586.5	6.04596e-06	586.5	-3.67853e-05	586.5	-4.08371e-05	586.5	-6.32512e-05	586.5	-9.09807e-05	586.5	-0.000191973
586	-0.00735	586	-0.16061	586	0.04917	478	0.00151		586	-1.57939	586	1.27939	586	0.01727	586	0.05851	-6.18856	6.7966	478	0.12724		586	0.000173049	586	0.000127041	586	9.16706e-05	586	5.84936e-05	586	2.14543e-05	586	5.8797e-06	586	-3.62366e-05	586	-3.99977e-05	586	-6.19078e-05	586	-9.06682e-05	586	-0.000188685
585.5	-0.01351	585.5	-0.16379	585.5	0.05306	479	0.0015		585.5	-1.52496	585.5	1.23625	585.5	0.01189	585.5	0.04836	-5.878	6.53224	479	0.12609		585.5	0.000166621	585.5	0.000124642	585.5	8.81691e-05	585.5	5.51109e-05	585.5	2.3987e-05	585.5	5.6701e-06	585.5	-3.57405e-05	585.5	-3.9081e-05	585.5	-6.0774e-05	585.5	-9.06342e-05	585.5	-0.000185458
585	-0.01977	585	-0.16901	585	0.05833	480	0.00151		585	-1.44775	585	1.15455	585	0.00775	585	0.02299	-5.57232	6.19243	480	0.12488		585	0.000160562	585	0.000122281	585	8.48517e-05	585	5.17398e-05	585	2.64063e-05	585	5.42946e-06	585	-3.52858e-05	585	-3.81296e-05	585	-5.9843e-05	585	-9.08486e-05	585	-0.000182281
584.5	-0.02663	584.5	-0.17651	584.5	0.06445	481	0.0015		584.5	-1.3916	584.5	1.10116	584.5	0.01218	584.5	-0.00907	-5.20634	5.95208	481	0.12361		584.5	0.000154889	584.5	0.000119809	584.5	8.16315e-05	584.5	4.84371e-05	584.5	2.86815e-05	584.5	5.14773e-06	584.5	-3.48982e-05	584.5	-3.71616e-05	584.5	-5.91198e-05	584.5	-9.10887e-05	584.5	-0.000179138
584	-0.03388	584	-0.18035	584	0.07051	482	0.00146		584	-1.3409	584	1.03555	584	0.02191	584	-0.01921	-4.85513	5.87626	482	0.12238		584	0.000149863	584	0.000117422	584	7.84837e-05	584	4.51269e-05	584	3.0842e-05	584	4.81636e-06	584	-3.45708e-05	584	-3.59878e-05	584	-5.85014e-05	584	-9.09887e-05	584	-0.000175987
583.5	-0.03993	583.5	-0.1806	583.5	0.07594	483	0.00145		583.5	-1.288	583.5	1.00565	583.5	0.0296	583.5	-0.01099	-4.56768	5.83554	483	0.12117		583.5	0.000145512	583.5	0.000115222	583.5	7.54552e-05	583.5	4.16964e-05	583.5	3.28221e-05	583.5	4.42441e-06	583.5	-3.42074e-05	583.5	-3.45385e-05	583.5	-5.79381e-05	583.5	-9.05226e-05	583.5	-0.000172731
583	-0.04461	583	-0.17633	583	0.07979	484	0.00147		583	-1.2312	583	0.97391	583	0.03125	583	-0.02087	-4.37469	5.75733	484	0.11987		583	0.000141572	583	0.00011316	583	7.24877e-05	583	3.83108e-05	583	3.45382e-05	583	4.0252e-06	583	-3.38341e-05	583	-3.28608e-05	583	-5.7344e-05	583	-8.96875e-05	583	-0.000169429
582.5	-0.04723	582.5	-0.17087	582.5	0.08178	485	0.00148		582.5	-1.19492	582.5	0.92123	582.5	0.04106	582.5	-0.04247	-4.20004	5.68805	485	0.11859		582.5	0.000137947	582.5	0.000111315	582.5	6.9676e-05	582.5	3.51755e-05	582.5	3.5929e-05	582.5	3.61519e-06	582.5	-3.34431e-05	582.5	-3.10068e-05	582.5	-5.658e-05	582.5	-8.86012e-05	582.5	-0.000166025
582	-0.04757	582	-0.16687	582	0.08189	486	0.00145		582	-1.13135	582	0.86188	582	0.05446	582	-0.06237	-4.14547	5.67371	486	0.11735		582	0.000134449	582	0.000109834	582	6.71583e-05	582	3.23981e-05	582	3.6879e-05	582	3.24087e-06	582	-3.2976e-05	582	-2.89019e-05	582	-5.56629e-05	582	-8.73519e-05	582	-0.000162437
581.5	-0.04502	581.5	-0.16293	581.5	0.08008	487	0.00147		581.5	-1.08982	581.5	0.7796	581.5	0.06998	581.5	-0.0561	-4.23924	5.57915	487	0.11607		581.5	0.000130997	581.5	0.000108586	581.5	6.47067e-05	581.5	2.98608e-05	581.5	3.73386e-05	581.5	2.9572e-06	581.5	-3.24099e-05	581.5	-2.66451e-05	581.5	-5.45149e-05	581.5	-8.59428e-05	581.5	-0.000158564
581	-0.04601	581	-0.15876	581	0.07683	488	0.00151		581	-1.03856	581	0.67682	581	0.08151	581	-0.02114	-4.38506	5.49097	488	0.11492		581	0.000127412	581	0.000107243	581	6.22513e-05	581	2.74543e-05	581	3.74139e-05	581	2.74939e-06	581	-3.17448e-05	581	-2.42751e-05	581	-5.32115e-05	581	-8.45379e-05	581	-0.000154422
580.5	-0.04791	580.5	-0.15376	580.5	0.07253	489	0.0015		580.5	-1.03107	580.5	0.5615	580.5	0.09491	580.5	-0.00152	-4.48611	5.34936	489	0.11384		580.5	0.000123782	580.5	0.00010564	580.5	5.95624e-05	580.5	2.51535e-05	580.5	3.72496e-05	580.5	2.59758e-06	580.5	-3.09526e-05	580.5	-2.20343e-05	580.5	-5.17752e-05	580.5	-8.31191e-05	580.5	-0.00015021
580	-0.04707	580	-0.15091	580	0.06769	490	0.00144		580	-1.02783	580	0.4846	580	0.1113	580	0.0456	-4.58325	5.11168	490	0.11283		580	0.000119959	580	0.000103645	580	5.74868e-05	580	2.27072e-05	580	3.69968e-05	580	2.46047e-06	580	-3.00151e-05	580	-2.0032e-05	580	-5.02731e-05	580	-8.17011e-05	580	-0.00014606
579.5	-0.04757	579.5	-0.14978	579.5	0.06251	491	0.00149		579.5	-1.03897	579.5	0.43335	579.5	0.1192	579.5	0.11165	-4.68621	4.77898	491	0.11185		579.5	0.000115973	579.5	0.000101325	579.5	5.56514e-05	579.5	2.01271e-05	579.5	3.67557e-05	579.5	2.32858e-06	579.5	-2.89474e-05	579.5	-1.82676e-05	579.5	-4.87001e-05	579.5	-8.00471e-05	579.5	-0.000141944
579	-0.04747	579	-0.14858	579	0.05782	492	0.00152		579	-1.03117	579	0.39362	579	0.13297	579	0.18301	-4.71527	4.39473	492	0.11095		579	0.000111705	579	9.88339e-05	579	5.46032e-05	579	1.73716e-05	579	3.65456e-05	579	2.24121e-06	579	-2.78047e-05	579	-1.67331e-05	579	-4.7104e-05	579	-7.79286e-05	579	-0.000137774
578.5	-0.04081	578.5	-0.14857	578.5	0.05451	493	0.0015		578.5	-1.03996	578.5	0.35896	578.5	0.14745	578.5	0.23135	-4.67795	3.99128	493	0.11013		578.5	0.000107097	578.5	9.61185e-05	578.5	5.37389e-05	578.5	1.46286e-05	578.5	3.62229e-05	578.5	2.21004e-06	578.5	-2.66204e-05	578.5	-1.53187e-05	578.5	-4.54197e-05	578.5	-7.54544e-05	578.5	-0.000133568
578	-0.03222	578	-0.14608	578	0.05287	494	0.00148		578	-1.03999	578	0.29414	578	0.1629	578	0.25323	-4.47488	3.5709	494	0.10928		578	0.000101948	578	9.32306e-05	578	5.29161e-05	578	1.19585e-05	578	3.57451e-05	578	2.24105e-06	578	-2.53424e-05	578	-1.40795e-05	578	-4.36288e-05	578	-7.28729e-05	578	-0.000129402
577.5	-0.02308	577.5	-0.14371	577.5	0.05286	495	0.00147		577.5	-1.03359	577.5	0.24562	577.5	0.17247	577.5	0.30046	-4.21808	3.28044	495	0.10838		577.5	9.62257e-05	577.5	9.03591e-05	577.5	5.21172e-05	577.5	9.43658e-06	577.5	3.50866e-05	577.5	2.33924e-06	577.5	-2.3986e-05	577.5	-1.31498e-05	577.5	-4.17197e-05	577.5	-7.05541e-05	577.5	-0.00012534
577	-0.01314	577	-0.13911	577	0.05437	496	0.00146		577	-1.00241	577	0.19201	577	0.17758	577	0.34367	-3.87887	2.95262	496	0.10757		577	9.00763e-05	577	8.73831e-05	577	5.12259e-05	577	7.03473e-06	577	3.41631e-05	577	2.48457e-06	577	-2.25444e-05	577	-1.26986e-05	577	-3.97256e-05	577	-6.84847e-05	577	-0.000121367
576.5	0.000520015	576.5	-0.13277	576.5	0.05707	497	0.00149		576.5	-0.98837	576.5	0.16237	576.5	0.191	576.5	0.3499	-3.59752	2.54057	497	0.10682		576.5	8.35615e-05	576.5	8.42403e-05	576.5	5.00487e-05	576.5	4.73556e-06	576.5	3.33526e-05	576.5	2.74012e-06	576.5	-2.10799e-05	576.5	-1.26641e-05	576.5	-3.75714e-05	576.5	-6.67664e-05	576.5	-0.000117432
576	0.01754	576	-0.12779	576	0.06095	498	0.00149		576	-0.98323	576	0.15776	576	0.20415	576	0.32011	-3.34009	2.03633	498	0.10609		576	7.6777e-05	576	8.08303e-05	576	4.85356e-05	576	2.37542e-06	576	3.22268e-05	576	3.07925e-06	576	-1.96275e-05	576	-1.29212e-05	576	-3.53176e-05	576	-6.51507e-05	576	-0.000113424
575.5	0.03076	575.5	-0.12204	575.5	0.06533	499	0.00148		575.5	-0.997	575.5	0.15755	575.5	0.20411	575.5	0.28826	-3.1193	1.54003	499	0.10551		575.5	6.98199e-05	575.5	7.70305e-05	575.5	4.66586e-05	575.5	-1.14745e-07	575.5	3.07818e-05	575.5	3.50069e-06	575.5	-1.8229e-05	575.5	-1.33297e-05	575.5	-3.29062e-05	575.5	-6.32693e-05	575.5	-0.000109297
575	0.04085	575	-0.1206	575	0.06937	500	0.00149		575	-1.00583	575	0.16466	575	0.21202	575	0.25418	-3.0585	1.00991	500	0.10504		575	6.25782e-05	575	7.29622e-05	575	4.45835e-05	575	-2.65839e-06	575	2.91138e-05	575	3.97368e-06	575	-1.6914e-05	575	-1.37122e-05	575	-3.03222e-05	575	-6.11006e-05	575	-0.00010499
574.5	0.04468	574.5	-0.12152	574.5	0.07247	501	0.00148		574.5	-1.01568	574.5	0.18809	574.5	0.22729	574.5	0.20203	-3.08071	0.46008	501	0.10446		574.5	5.49686e-05	574.5	6.86639e-05	574.5	4.22277e-05	574.5	-5.30588e-06	574.5	2.77677e-05	574.5	4.5263e-06	574.5	-1.56354e-05	574.5	-1.40919e-05	574.5	-2.75523e-05	574.5	-5.86906e-05	574.5	-0.000100519
574	0.04503	574	-0.12613	574	0.0738	502	0.0015		574	-0.99231	574	0.21745	574	0.24145	574	0.15485	-3.16951	0.07787	502	0.10399		574	4.70562e-05	574	6.40495e-05	574	3.95662e-05	574	-8.01293e-06	574	2.6799e-05	574	5.14139e-06	574	-1.43594e-05	574	-1.44468e-05	574	-2.46223e-05	574	-5.62512e-05	574	-9.60777e-05
573.5	0.042	573.5	-0.13111	573.5	0.07338	503	0.0015		573.5	-0.92602	573.5	0.21523	573.5	0.24739	573.5	0.11588	-3.23724	-0.18225	503	0.10362		573.5	3.88575e-05	573.5	5.89057e-05	573.5	3.63279e-05	573.5	-1.07373e-05	573.5	2.57361e-05	573.5	5.80325e-06	573.5	-1.30693e-05	573.5	-1.51072e-05	573.5	-2.15485e-05	573.5	-5.39093e-05	573.5	-9.14635e-05
573	0.03969	573	-0.13346	573	0.0709	504	0.00153		573	-0.88219	573	0.23417	573	0.25399	573	0.1157	-3.33756	-0.42266	504	0.1033		573	3.05608e-05	573	5.32036e-05	573	3.26703e-05	573	-1.34536e-05	573	2.49921e-05	573	6.43933e-06	573	-1.17831e-05	573	-1.5911e-05	573	-1.82662e-05	573	-5.16586e-05	573	-8.66508e-05
572.5	0.03852	572.5	-0.14066	572.5	0.06689	505	0.00152		572.5	-0.83327	572.5	0.24611	572.5	0.26035	572.5	0.12319	-3.44119	-0.57769	505	0.10303		572.5	2.22168e-05	572.5	4.69478e-05	572.5	2.86027e-05	572.5	-1.61588e-05	572.5	2.43481e-05	572.5	7.00911e-06	572.5	-1.05679e-05	572.5	-1.67995e-05	572.5	-1.47495e-05	572.5	-4.95223e-05	572.5	-8.16517e-05
572	0.03454	572	-0.14872	572	0.06209	506	0.00151		572	-0.78575	572	0.25003	572	0.26013	572	0.12534	-3.44936	-0.49338	506	0.10281		572	1.38762e-05	572	4.03625e-05	572	2.42436e-05	572	-1.89272e-05	572	2.39313e-05	572	7.48402e-06	572	-9.45474e-06	572	-1.7799e-05	572	-1.09881e-05	572	-4.73653e-05	572	-7.65103e-05
571.5	0.03612	571.5	-0.1559	571.5	0.05721	507	0.00148		571.5	-0.7359	571.5	0.26821	571.5	0.24861	571.5	0.13619	-3.32293	-0.24083	507	0.10264		571.5	5.55387e-06	571.5	3.34833e-05	571.5	1.97013e-05	571.5	-2.17864e-05	571.5	2.38439e-05	571.5	7.85958e-06	571.5	-8.48212e-06	571.5	-1.89256e-05	571.5	-7.03377e-06	571.5	-4.5219e-05	571.5	-7.12342e-05
571	0.04004	571	-0.15917	571	0.05288	508	0.00151		571	-0.65322	571	0.24098	571	0.22453	571	0.14973	-3.04631	0.038	508	0.1025		571	-2.80775e-06	571	2.64682e-05	571	1.48999e-05	571	-2.47892e-05	571	2.40446e-05	571	8.17249e-06	571	-7.57246e-06	571	-2.02015e-05	571	-3.00209e-06	571	-4.31528e-05	571	-6.59258e-05
570.5	0.0456	570.5	-0.16109	570.5	0.0495	509	0.00153		570.5	-0.58565	570.5	0.22032	570.5	0.21279	570.5	0.18378	-2.70618	0.39321	509	0.10239		570.5	-1.11373e-05	570.5	1.90862e-05	570.5	9.8793e-06	570.5	-2.78453e-05	570.5	2.43618e-05	570.5	8.44589e-06	570.5	-6.7195e-06	570.5	-2.15675e-05	570.5	5.74602e-07	570.5	-4.11515e-05	570.5	-6.05731e-05
570	0.05301	570	-0.16067	570	0.04774	510	0.00152		570	-0.53467	570	0.18456	570	0.19841	570	0.22291	-2.25404	0.53552	510	0.10231		570	-1.9296e-05	570	1.1377e-05	570	4.79662e-06	570	-3.10702e-05	570	2.47603e-05	570	8.64166e-06	570	-5.91958e-06	570	-2.30602e-05	570	3.95773e-06	570	-3.90629e-05	570	-5.51084e-05
569.5	0.05978	569.5	-0.15725	569.5	0.04798	511	0.00148		569.5	-0.48865	569.5	0.18357	569.5	0.17865	569.5	0.24708	-1.84434	0.50134	511	0.1022		569.5	-2.7223e-05	569.5	3.29968e-06	569.5	-3.59538e-07	569.5	-3.43715e-05	569.5	2.52222e-05	569.5	8.77453e-06	569.5	-5.235e-06	569.5	-2.46651e-05	569.5	7.08219e-06	569.5	-3.68483e-05	569.5	-4.94914e-05
569	0.0659	569	-0.15364	569	0.05083	512	0.00148		569	-0.44009	569	0.19071	569	0.15735	569	0.265	-1.41136	0.34953	512	0.10222		569	-3.47726e-05	569	-5.06168e-06	569	-5.47577e-06	569	-3.77582e-05	569	2.56475e-05	569	8.83026e-06	569	-4.72593e-06	569	-2.63807e-05	569	9.93752e-06	569	-3.47241e-05	569	-4.3732e-05
568.5	0.07155	568.5	-0.14788	568.5	0.05675	513	0.00149		568.5	-0.37618	568.5	0.19597	568.5	0.14027	568.5	0.27506	-1.00164	0.06111	513	0.10235		568.5	-4.19112e-05	568.5	-1.37318e-05	568.5	-1.07633e-05	568.5	-4.12708e-05	568.5	2.60089e-05	568.5	8.81535e-06	568.5	-4.35398e-06	568.5	-2.8201e-05	568.5	1.25765e-05	568.5	-3.28279e-05	568.5	-3.78688e-05
568	0.07784	568	-0.14365	568	0.06509	514	0.00148		568	-0.29411	568	0.1522	568	0.13207	568	0.28703	-0.70202	-0.40173	514	0.10258		568	-4.86399e-05	568	-2.28626e-05	568	-1.6157e-05	568	-4.48264e-05	568	2.63058e-05	568	8.72953e-06	568	-3.98867e-06	568	-3.00807e-05	568	1.50557e-05	568	-3.05993e-05	568	-3.20054e-05
567.5	0.07942	567.5	-0.13909	567.5	0.07494	515	0.00147		567.5	-0.2306	567.5	0.0635	567.5	0.12558	567.5	0.2654	-0.54616	-0.91086	515	0.10285		567.5	-5.53642e-05	567.5	-3.2267e-05	567.5	-2.1503e-05	567.5	-4.83558e-05	567.5	2.65048e-05	567.5	8.57271e-06	567.5	-3.66139e-06	567.5	-3.18653e-05	567.5	1.74563e-05	567.5	-2.78975e-05	567.5	-2.60886e-05
567	0.07904	567	-0.13562	567	0.08537	516	0.00149		567	-0.1674	567	-0.05393	567	0.10612	567	0.22861	-0.55672	-1.37434	516	0.10318		567	-6.22013e-05	567	-4.16226e-05	567	-2.67655e-05	567	-5.16749e-05	567	2.65627e-05	567	8.35786e-06	567	-3.34489e-06	567	-3.34917e-05	567	1.97871e-05	567	-2.48111e-05	567	-2.01453e-05
566.5	0.07616	566.5	-0.13242	566.5	0.09562	517	0.00147		566.5	-0.11258	566.5	-0.17944	566.5	0.08291	566.5	0.17059	-0.62195	-1.80365	517	0.10351		566.5	-6.9157e-05	566.5	-5.07075e-05	566.5	-3.18393e-05	566.5	-5.48086e-05	566.5	2.64415e-05	566.5	8.08327e-06	566.5	-3.09423e-06	566.5	-3.48864e-05	566.5	2.20377e-05	566.5	-2.16859e-05	566.5	-1.42097e-05
566	0.07033	566	-0.12884	566	0.10488	518	0.00146		566	-0.03306	566	-0.33952	566	0.06485	566	0.10838	-0.76743	-2.22286	518	0.10397		566	-7.60949e-05	566	-5.96324e-05	566	-3.67489e-05	566	-5.78793e-05	566	2.61427e-05	566	7.80836e-06	566	-2.87046e-06	566	-3.6066e-05	566	2.41589e-05	566	-1.84201e-05	566	-8.36412e-06
565.5	0.06298	565.5	-0.12626	565.5	0.11229	519	0.00144		565.5	0.0143	565.5	-0.49523	565.5	0.0557	565.5	0.05819	-0.87351	-2.55459	519	0.10436		565.5	-8.30563e-05	565.5	-6.86169e-05	565.5	-4.15874e-05	565.5	-6.09835e-05	565.5	2.57458e-05	565.5	7.50892e-06	565.5	-2.63299e-06	565.5	-3.71277e-05	565.5	2.61956e-05	565.5	-1.49259e-05	565.5	-2.58085e-06
565	0.05723	565	-0.12519	565	0.11731	520	0.00141		565	0.05087	565	-0.61002	565	0.03336	565	-0.00669	-0.90637	-2.74013	520	0.1048		565	-8.98788e-05	565	-7.77285e-05	565	-4.63542e-05	565	-6.40845e-05	565	2.52954e-05	565	7.17973e-06	565	-2.39494e-06	565	-3.81457e-05	565	2.81236e-05	565	-1.12698e-05	565	3.16362e-06
564.5	0.05302	564.5	-0.12551	564.5	0.11913	521	0.00139		564.5	0.07411	564.5	-0.70544	564.5	-0.00129	564.5	-0.07709	-0.82715	-2.71591	521	0.10528		564.5	-9.65586e-05	564.5	-8.69353e-05	564.5	-5.10178e-05	564.5	-6.7261e-05	564.5	2.48873e-05	564.5	6.8101e-06	564.5	-2.15336e-06	564.5	-3.92742e-05	564.5	2.99655e-05	564.5	-7.6411e-06	564.5	8.93061e-06
564	0.04854	564	-0.1265	564	0.11758	522	0.00138		564	0.1048	564	-0.78535	564	-0.03222	564	-0.14919	-0.6424	-2.67847	522	0.1058		564	-0.000103114	564	-9.6093e-05	564	-5.5473e-05	564	-7.05411e-05	564	2.47277e-05	564	6.4192e-06	564	-1.94299e-06	564	-4.0396e-05	564	3.16227e-05	564	-4.01494e-06	564	1.46575e-05
563.5	0.04007	563.5	-0.12859	563.5	0.1132	523	0.00134		563.5	0.13822	563.5	-0.85274	563.5	-0.06347	563.5	-0.1879	-0.36674	-2.53003	523	0.10641		563.5	-0.00010954	563.5	-0.000104989	563.5	-5.97425e-05	563.5	-7.39354e-05	563.5	2.48449e-05	563.5	6.03289e-06	563.5	-1.7564e-06	563.5	-4.15315e-05	563.5	3.31449e-05	563.5	-3.02382e-07	563.5	2.02886e-05
563	0.03045	563	-0.13004	563	0.10639	524	0.0013		563	0.18555	563	-0.90983	563	-0.08584	563	-0.1873	0.02242	-2.519	524	0.1071		563	-0.000115998	563	-0.000113556	563	-6.38267e-05	563	-7.74555e-05	563	2.51541e-05	563	5.67764e-06	563	-1.61415e-06	563	-4.25232e-05	563	3.45283e-05	563	3.59378e-06	563	2.57251e-05
562.5	0.02132	562.5	-0.13264	562.5	0.09801	525	0.00127		562.5	0.23074	562.5	-0.92416	562.5	-0.11217	562.5	-0.16883	0.46643	-2.56393	525	0.10786		562.5	-0.000122609	562.5	-0.000121679	562.5	-6.78434e-05	562.5	-8.09608e-05	562.5	2.5509e-05	562.5	5.33385e-06	562.5	-1.48141e-06	562.5	-4.3283e-05	562.5	3.58762e-05	562.5	7.67272e-06	562.5	3.10208e-05
562	0.01366	562	-0.13558	562	0.08886	526	0.00127		562	0.28202	562	-0.92454	562	-0.12942	562	-0.17522	0.98153	-2.61925	526	0.10865		562	-0.000129383	562	-0.000129483	562	-7.18533e-05	562	-8.44508e-05	562	2.57844e-05	562	5.02427e-06	562	-1.36763e-06	562	-4.38581e-05	562	3.7271e-05	562	1.16303e-05	562	3.61676e-05
561.5	0.00796	561.5	-0.13923	561.5	0.07963	527	0.00127		561.5	0.35581	561.5	-0.98015	561.5	-0.13987	561.5	-0.17427	1.49827	-2.7625	527	0.10952		561.5	-0.000136213	561.5	-0.000136774	561.5	-7.57604e-05	561.5	-8.78623e-05	561.5	2.59133e-05	561.5	4.72795e-06	561.5	-1.1617e-06	561.5	-4.42484e-05	561.5	3.87577e-05	561.5	1.53271e-05	561.5	4.11827e-05
561	0.00538	561	-0.14513	561	0.07088	528	0.00126		561	0.42239	561	-1.04013	561	-0.14855	561	-0.1549	1.94339	-3.02188	528	0.11046		561	-0.000142964	561	-0.000143783	561	-7.95455e-05	561	-9.12388e-05	561	2.595e-05	561	4.409e-06	561	-8.20601e-07	561	-4.44662e-05	561	4.0368e-05	561	1.87803e-05	561	4.59903e-05
560.5	0.0037	560.5	-0.15006	560.5	0.06301	529	0.00127		560.5	0.50667	560.5	-1.13643	560.5	-0.15589	560.5	-0.14881	2.25438	-3.33309	529	0.11147		560.5	-0.000149699	560.5	-0.000150498	560.5	-8.33103e-05	560.5	-9.45158e-05	560.5	2.58864e-05	560.5	4.03208e-06	560.5	-3.20698e-07	560.5	-4.44331e-05	560.5	4.20664e-05	560.5	2.21793e-05	560.5	5.06904e-05
560	0.000241408	560	-0.15496	560	0.0566	530	0.00124		560	0.58451	560	-1.19631	560	-0.16131	560	-0.16009	2.45322	-3.77936	530	0.1125		560	-0.000156324	560	-0.000156802	560	-8.70314e-05	560	-9.76422e-05	560	2.56718e-05	560	3.61784e-06	560	2.9357e-07	560	-4.42189e-05	560	4.38427e-05	560	2.57839e-05	560	5.53797e-05
559.5	0.00026565	559.5	-0.15853	559.5	0.05186	531	0.00123		559.5	0.65597	559.5	-1.21501	559.5	-0.1716	559.5	-0.18109	2.59478	-4.28769	531	0.11354		559.5	-0.000162884	559.5	-0.00016267	559.5	-9.06754e-05	559.5	-0.000100552	559.5	2.5381e-05	559.5	3.19924e-06	559.5	9.87287e-07	559.5	-4.37319e-05	559.5	4.57418e-05	559.5	2.97032e-05	559.5	6.00829e-05
559	0.00373	559	-0.15887	559	0.04886	532	0.00124		559	0.71099	559	-1.22118	559	-0.17948	559	-0.18472	2.67168	-4.80391	532	0.11468		559	-0.000169403	559	-0.000167984	559	-9.41332e-05	559	-0.000103315	559	2.50322e-05	559	2.82589e-06	559	1.74738e-06	559	-4.29749e-05	559	4.77377e-05	559	3.41097e-05	559	6.47553e-05
558.5	0.01161	558.5	-0.15726	558.5	0.04801	533	0.00125		558.5	0.78121	558.5	-1.25184	558.5	-0.18506	558.5	-0.16982	2.71242	-5.22668	533	0.1158		558.5	-0.000175967	558.5	-0.000172709	558.5	-9.73931e-05	558.5	-0.000105842	558.5	2.4697e-05	558.5	2.51101e-06	558.5	2.5036e-06	558.5	-4.19399e-05	558.5	4.98417e-05	558.5	3.89071e-05	558.5	6.92692e-05
558	0.0205	558	-0.15418	558	0.04865	534	0.00127		558	0.81681	558	-1.26437	558	-0.17288	558	-0.15152	2.69762	-5.60172	534	0.11693		558	-0.000182409	558	-0.000177054	558	-0.000100575	558	-0.000108321	558	2.45626e-05	558	2.26368e-06	558	3.24026e-06	558	-4.07088e-05	558	5.19757e-05	558	4.3892e-05	558	7.35432e-05
557.5	0.02694	557.5	-0.15101	557.5	0.04997	535	0.00126		557.5	0.85995	557.5	-1.26617	557.5	-0.16159	557.5	-0.14047	2.65453	-5.87664	535	0.11804		557.5	-0.000188695	557.5	-0.000181131	557.5	-0.000103679	557.5	-0.000110716	557.5	2.46057e-05	557.5	2.06908e-06	557.5	3.97065e-06	557.5	-3.92798e-05	557.5	5.41399e-05	557.5	4.90953e-05	557.5	7.76263e-05
557	0.03238	557	-0.14674	557	0.05159	536	0.00126		557	0.87412	557	-1.2513	557	-0.14995	557	-0.11753	2.60687	-6.20493	536	0.11921		557	-0.000194708	557	-0.000185001	557	-0.000106687	557	-0.000112895	557	2.46204e-05	557	1.96823e-06	557	4.7667e-06	557	-3.74825e-05	557	5.63142e-05	557	5.44736e-05	557	8.16672e-05
556.5	0.03455	556.5	-0.14077	556.5	0.05319	537	0.00126		556.5	0.8722	556.5	-1.21517	556.5	-0.1322	556.5	-0.08037	2.51154	-6.45812	537	0.12051		556.5	-0.000200405	556.5	-0.000188559	556.5	-0.000109598	556.5	-0.000114814	556.5	2.44153e-05	556.5	1.97464e-06	556.5	5.63829e-06	556.5	-3.52912e-05	556.5	5.87367e-05	556.5	6.00591e-05	556.5	8.57772e-05
556	0.03261	556	-0.13633	556	0.05458	538	0.00125		556	0.87992	556	-1.19297	556	-0.10749	556	-0.05793	2.45955	-6.71571	538	0.12185		556	-0.000205884	556	-0.000191704	556	-0.000112534	556	-0.000116484	556	2.39765e-05	556	1.99765e-06	556	6.61661e-06	556	-3.26419e-05	556	6.14546e-05	556	6.59158e-05	556	8.98842e-05
555.5	0.02972	555.5	-0.13526	555.5	0.05565	539	0.00123		555.5	0.88758	555.5	-1.164	555.5	-0.09069	555.5	-0.03998	2.47305	-6.94371	539	0.12329		555.5	-0.000211058	555.5	-0.000194409	555.5	-0.000115429	555.5	-0.000117932	555.5	2.34114e-05	555.5	2.01273e-06	555.5	7.67592e-06	555.5	-2.95636e-05	555.5	6.442e-05	555.5	7.20584e-05	555.5	9.39305e-05
555	0.02383	555	-0.13837	555	0.05649	540	0.00124		555	0.89906	555	-1.14894	555	-0.0732	555	-0.0476	2.60949	-7.09992	540	0.12472		555	-0.000215831	555	-0.000196503	555	-0.000118197	555	-0.00011918	555	2.27198e-05	555	2.00712e-06	555	8.80259e-06	555	-2.60795e-05	555	6.74912e-05	555	7.8343e-05	555	9.7934e-05
554.5	0.01657	554.5	-0.14144	554.5	0.05678	541	0.00126		554.5	0.93798	554.5	-1.14521	554.5	-0.06476	554.5	-0.0682	2.79516	-7.25541	541	0.1262		554.5	-0.000220218	554.5	-0.000198436	554.5	-0.000120765	554.5	-0.000120282	554.5	2.18834e-05	554.5	2.00229e-06	554.5	9.97049e-06	554.5	-2.24356e-05	554.5	7.05179e-05	554.5	8.47014e-05	554.5	0.00010187
554	0.0097	554	-0.14408	554	0.05675	542	0.00126		554	0.96327	554	-1.11898	554	-0.04232	554	-0.0744	3.02559	-7.39302	542	0.12771		554	-0.000224092	554	-0.000200099	554	-0.000123052	554	-0.000121357	554	2.07009e-05	554	2.00608e-06	554	1.12309e-05	554	-1.87068e-05	554	7.35556e-05	554	9.10984e-05	554	0.000105706
553.5	0.00426	553.5	-0.14624	553.5	0.05678	543	0.00127		553.5	0.9788	553.5	-1.14156	553.5	-0.01507	553.5	-0.09347	3.33702	-7.50215	543	0.12918		553.5	-0.000227694	553.5	-0.000201616	553.5	-0.000125155	553.5	-0.000122355	553.5	1.92092e-05	553.5	2.00688e-06	553.5	1.2575e-05	553.5	-1.48223e-05	553.5	7.67111e-05	553.5	9.76211e-05	553.5	0.00010956
553	0.000630532	553	-0.14834	553	0.05693	544	0.00127		553	0.97559	553	-1.18684	553	0.00191	553	-0.09968	3.61074	-7.63581	544	0.13063		553	-0.000230991	553	-0.000203002	553	-0.000127054	553	-0.000123337	553	1.75139e-05	553	2.01141e-06	553	1.40065e-05	553	-1.07449e-05	553	8.00244e-05	553	0.000104359	553	0.000113354
552.5	-0.00185	552.5	-0.15051	552.5	0.05742	545	0.00127		552.5	0.9536	552.5	-1.24157	552.5	0.01183	552.5	-0.09826	4.01299	-7.61351	545	0.13203		552.5	-0.000234188	552.5	-0.000204364	552.5	-0.000128792	552.5	-0.000124099	552.5	1.55767e-05	552.5	2.03772e-06	552.5	1.54772e-05	552.5	-6.52655e-06	552.5	8.34148e-05	552.5	0.000111344	552.5	0.000117122
552	0.000229897	552	-0.15519	552	0.05861	546	0.00126		552	0.90699	552	-1.28649	552	0.02026	552	-0.07799	4.41607	-7.50537	546	0.13344		552	-0.000237231	552	-0.000205537	552	-0.000130157	552	-0.000124632	552	1.34823e-05	552	2.08319e-06	552	1.70023e-05	552	-2.01645e-06	552	8.68785e-05	552	0.000118364	552	0.000120787
551.5	4.24734e-05	551.5	-0.16024	551.5	0.06055	547	0.00127		551.5	0.83977	551.5	-1.32376	551.5	0.03264	551.5	-0.04155	4.82349	-7.25294	547	0.13478		551.5	-0.000240019	551.5	-0.000206386	551.5	-0.000131206	551.5	-0.000124811	551.5	1.11538e-05	551.5	2.13018e-06	551.5	1.85932e-05	551.5	2.7903e-06	551.5	9.03964e-05	551.5	0.000125462	551.5	0.000124468
551	0.000120026	551	-0.16323	551	0.06291	548	0.00128		551	0.78982	551	-1.35748	551	0.03214	551	0.0224	5.12427	-7.08687	548	0.13606		551	-0.000242514	551	-0.000206903	551	-0.000131962	551	-0.000124694	551	8.62972e-06	551	2.16928e-06	551	2.02403e-05	551	7.74108e-06	551	9.39423e-05	551	0.000132645	551	0.000128251
550.5	-0.00168	550.5	-0.16263	550.5	0.06577	549	0.00124		550.5	0.74748	550.5	-1.35983	550.5	0.02941	550.5	0.07123	5.39309	-7.01955	549	0.13729		550.5	-0.000244926	550.5	-0.00020723	550.5	-0.000132478	550.5	-0.000124452	550.5	6.00993e-06	550.5	2.17326e-06	550.5	2.1943e-05	550.5	1.28314e-05	550.5	9.75081e-05	550.5	0.000139674	550.5	0.000132081
550	-0.00386	550	-0.15953	550	0.06904	550	0.00126		550	0.73443	550	-1.33339	550	0.01189	550	0.12466	5.63859	-6.97756	550	0.13856		550	-0.000247295	550	-0.000207466	550	-0.000132826	550	-0.000124024	550	3.30881e-06	550	2.09011e-06	550	2.36575e-05	550	1.7891e-05	550	0.000100963	550	0.000146334	550	0.000135872
549.5	-0.00544	549.5	-0.15756	549.5	0.07254	551	0.00124		549.5	0.75291	549.5	-1.31655	549.5	-0.00235	549.5	0.14566	5.76967	-6.92869	551	0.13983		549.5	-0.000249706	549.5	-0.0002078	549.5	-0.000133056	549.5	-0.000123464	549.5	5.97162e-07	549.5	1.94169e-06	549.5	2.53206e-05	549.5	2.29715e-05	549.5	0.00010429	549.5	0.000152472	549.5	0.00013958
549	-0.0076	549	-0.15692	549	0.07612	552	0.00126		549	0.81842	549	-1.29457	549	-0.00305	549	0.16793	5.95179	-6.8576	552	0.14109		549	-0.000252015	549	-0.000208256	549	-0.000133225	549	-0.000122787	549	-2.21369e-06	549	1.69854e-06	549	2.69239e-05	549	2.80373e-05	549	0.00010747	549	0.000157962	549	0.000143218
548.5	-0.00823	548.5	-0.15836	548.5	0.07976	553	0.00125		548.5	0.88809	548.5	-1.27298	548.5	-0.00735	548.5	0.17723	6.11649	-6.88193	553	0.14239		548.5	-0.000254451	548.5	-0.000208789	548.5	-0.000133409	548.5	-0.000122174	548.5	-5.09516e-06	548.5	1.37105e-06	548.5	2.84228e-05	548.5	3.30355e-05	548.5	0.000110589	548.5	0.000162911	548.5	0.000146844
548	-0.01207	548	-0.15813	548	0.08243	554	0.00126		548	0.92262	548	-1.27152	548	-0.00391	548	0.1577	6.30059	-6.98379	554	0.1436		548	-0.000257058	548	-0.000209459	548	-0.00013368	548	-0.000121755	548	-7.9791e-06	548	9.6202e-07	548	2.98631e-05	548	3.80605e-05	548	0.000113667	548	0.000167352	548	0.000150424
547.5	-0.01319	547.5	-0.15419	547.5	0.08433	555	0.00126		547.5	0.93405	547.5	-1.2649	547.5	-0.00379	547.5	0.0939	6.44448	-7.20787	555	0.14475		547.5	-0.000259831	547.5	-0.000210234	547.5	-0.000134017	547.5	-0.000121453	547.5	-1.08017e-05	547.5	5.06567e-07	547.5	3.12301e-05	547.5	4.29765e-05	547.5	0.000116627	547.5	0.00017131	547.5	0.000154028
547	-0.00839	547	-0.14936	547	0.08582	556	0.00128		547	0.94041	547	-1.29374	547	0.000189864	547	0.02757	6.58258	-7.35673	556	0.14585		547	-0.000262634	547	-0.000211251	547	-0.000134276	547	-0.000121269	547	-1.34231e-05	547	5.23056e-08	547	3.251e-05	547	4.78464e-05	547	0.000119477	547	0.000174861	547	0.000157568
546.5	0.00116	546.5	-0.14257	546.5	0.08677	557	0.00129		546.5	0.98721	546.5	-1.33767	546.5	-0.000180766	546.5	-0.03956	6.73834	-7.53998	557	0.14684		546.5	-0.000265459	546.5	-0.000212509	546.5	-0.000134414	546.5	-0.000121198	546.5	-1.58368e-05	546.5	-3.80575e-07	546.5	3.36681e-05	546.5	5.24869e-05	546.5	0.000122245	546.5	0.000177963	546.5	0.000161005
546	0.01126	546	-0.13569	546	0.08706	558	0.00127		546	1.06102	546	-1.36571	546	-0.00183	546	-0.10001	6.8554	-7.67991	558	0.1478		546	-0.000268371	546	-0.000214026	546	-0.000134432	546	-0.00012126	546	-1.80574e-05	546	-7.88686e-07	546	3.47268e-05	546	5.67005e-05	546	0.000124951	546	0.000180528	546	0.000164291
545.5	0.0188	545.5	-0.13151	545.5	0.08716	559	0.00126		545.5	1.14905	545.5	-1.37988	545.5	-0.00687	545.5	-0.1491	7.02486	-7.82045	559	0.14861		545.5	-0.000271462	545.5	-0.000215775	545.5	-0.000134373	545.5	-0.000121484	545.5	-2.00144e-05	545.5	-1.19626e-06	545.5	3.57725e-05	545.5	6.04028e-05	545.5	0.000127565	545.5	0.000182416	545.5	0.000167531
545	0.02734	545	-0.12802	545	0.08738	560	0.00127		545	1.23731	545	-1.37838	545	-0.00707	545	-0.18395	7.1186	-7.98276	560	0.14937		545	-0.000274726	545	-0.000217774	545	-0.000134294	545	-0.000121866	545	-2.16832e-05	545	-1.62231e-06	545	3.68223e-05	545	6.36626e-05	545	0.000129983	545	0.000183627	545	0.000170823
544.5	0.03553	544.5	-0.12283	544.5	0.08756	561	0.00129		544.5	1.29424	544.5	-1.36394	544.5	-0.013	544.5	-0.19834	7.22171	-8.15359	561	0.15007		544.5	-0.000278049	544.5	-0.00021997	544.5	-0.000134526	544.5	-0.000122444	544.5	-2.30072e-05	544.5	-2.06153e-06	544.5	3.7925e-05	544.5	6.65732e-05	544.5	0.000132098	544.5	0.000184351	544.5	0.000174179
544	0.04519	544	-0.11931	544	0.08782	562	0.00127		544	1.3339	544	-1.40121	544	-0.01784	544	-0.16563	7.25624	-8.29072	562	0.15063		544	-0.000281399	544	-0.000222243	544	-0.000135042	544	-0.000123301	544	-2.40584e-05	544	-2.52525e-06	544	3.90526e-05	544	6.92227e-05	544	0.00013398	544	0.000184674	544	0.000177581
543.5	0.05419	543.5	-0.11826	543.5	0.08835	563	0.00127		543.5	1.37413	543.5	-1.43096	543.5	-0.01801	543.5	-0.12995	7.31988	-8.41962	563	0.15109		543.5	-0.000284696	543.5	-0.000224673	543.5	-0.000135876	543.5	-0.000124324	543.5	-2.48779e-05	543.5	-2.98722e-06	543.5	4.02849e-05	543.5	7.16918e-05	543.5	0.00013565	543.5	0.000184663	543.5	0.000180995
543	0.05764	543	-0.12065	543	0.08876	564	0.00127		543	1.4275	543	-1.45276	543	-0.01638	543	-0.06282	7.34675	-8.5276	564	0.15147		543	-0.000288139	543	-0.000227103	543	-0.000136902	543	-0.00012542	543	-2.55529e-05	543	-3.44457e-06	543	4.15192e-05	543	7.39867e-05	543	0.000137109	543	0.000184393	543	0.000184521
542.5	0.05669	542.5	-0.12506	542.5	0.08914	565	0.00128		542.5	1.49077	542.5	-1.45825	542.5	-0.01503	542.5	-0.02096	7.3589	-8.6495	565	0.15188		542.5	-0.000291601	542.5	-0.000229573	542.5	-0.000138038	542.5	-0.000126439	542.5	-2.60035e-05	542.5	-3.89061e-06	542.5	4.27231e-05	542.5	7.6151e-05	542.5	0.000138454	542.5	0.000183933	542.5	0.000188206
542	0.05435	542	-0.13149	542	0.08965	566	0.00129		542	1.52611	542	-1.48294	542	-0.0101	542	0.04132	7.38224	-8.74096	566	0.15218		542	-0.000295017	542	-0.000232127	542	-0.000139348	542	-0.000127453	542	-2.63109e-05	542	-4.32051e-06	542	4.384e-05	542	7.8181e-05	542	0.000139618	542	0.00018342	542	0.000192077
541.5	0.05281	541.5	-0.13465	541.5	0.08997	567	0.00127		541.5	1.53497	541.5	-1.50126	541.5	-0.00732	541.5	0.06875	7.35244	-8.8327	567	0.15238		541.5	-0.000298377	541.5	-0.000234771	541.5	-0.000140802	541.5	-0.000128602	541.5	-2.64598e-05	541.5	-4.72219e-06	541.5	4.48862e-05	541.5	8.02282e-05	541.5	0.000140613	541.5	0.000182947	541.5	0.000196094
541	0.05163	541	-0.13812	541	0.09001	568	0.00128		541	1.55054	541	-1.51701	541	0.00582	541	0.07338	7.38424	-8.94914	568	0.15251		541	-0.000301695	541	-0.000237498	541	-0.000142385	541	-0.000130015	541	-2.65497e-05	541	-5.09271e-06	541	4.58894e-05	541	8.22367e-05	541	0.000141427	541	0.000182719	541	0.000200279
540.5	0.04959	540.5	-0.14045	540.5	0.08979	569	0.00127		540.5	1.60053	540.5	-1.52172	540.5	0.01586	540.5	0.07273	7.4167	-9.04536	569	0.15254		540.5	-0.00030505	540.5	-0.000240123	540.5	-0.000144133	540.5	-0.000131566	540.5	-2.67956e-05	540.5	-5.41611e-06	540.5	4.68944e-05	540.5	8.42601e-05	540.5	0.000142215	540.5	0.000182721	540.5	0.000204576
540	0.04632	540	-0.14507	540	0.08916	570	0.00129		540	1.63468	540	-1.5572	540	0.02984	540	0.07556	7.47184	-9.03971	570	0.15244		540	-0.000308542	540	-0.00024265	540	-0.000146008	540	-0.000133204	540	-2.73531e-05	540	-5.62628e-06	540	4.79729e-05	540	8.61959e-05	540	0.000143026	540	0.000182714	540	0.000209041
539.5	0.03967	539.5	-0.14779	539.5	0.08802	571	0.00127		539.5	1.6485	539.5	-1.58208	539.5	0.03923	539.5	0.06697	7.53986	-9.08083	571	0.15228		539.5	-0.000311933	539.5	-0.000244966	539.5	-0.000147954	539.5	-0.000134644	539.5	-2.82117e-05	539.5	-5.75471e-06	539.5	4.91447e-05	539.5	8.79061e-05	539.5	0.000143934	539.5	0.000182689	539.5	0.000213509
539	0.03153	539	-0.15132	539	0.08613	572	0.00129		539	1.63753	539	-1.60521	539	0.04123	539	0.0532	7.63787	-9.04644	572	0.15204		539	-0.000315287	539	-0.000247235	539	-0.000149899	539	-0.00013579	539	-2.91592e-05	539	-5.80685e-06	539	5.04428e-05	539	8.93151e-05	539	0.000144871	539	0.000182711	539	0.000217986
538.5	0.02626	538.5	-0.15382	538.5	0.08367	573	0.00126		538.5	1.59922	538.5	-1.64028	538.5	0.04545	538.5	0.05595	7.66248	-9.07289	573	0.15177		538.5	-0.000318708	538.5	-0.000249637	538.5	-0.000151815	538.5	-0.00013684	538.5	-3.0033e-05	538.5	-5.7785e-06	538.5	5.17914e-05	538.5	9.04038e-05	538.5	0.000145774	538.5	0.000182917	538.5	0.00022257
538	0.02274	538	-0.15405	538	0.08049	574	0.00123		538	1.59269	538	-1.66351	538	0.04384	538	0.05961	7.71546	-9.08106	574	0.15149		538	-0.000322206	538	-0.000251921	538	-0.000153482	538	-0.000137901	538	-3.09135e-05	538	-5.65259e-06	538	5.32491e-05	538	9.14409e-05	538	0.00014667	538	0.000183291	538	0.000227136
537.5	0.01824	537.5	-0.15563	537.5	0.07736	575	0.00125		537.5	1.60878	537.5	-1.67481	537.5	0.03634	537.5	0.08008	7.77866	-9.1726	575	0.15111		537.5	-0.000325842	537.5	-0.000254052	537.5	-0.000154888	537.5	-0.000138992	537.5	-3.18675e-05	537.5	-5.37971e-06	537.5	5.48432e-05	537.5	9.25082e-05	537.5	0.000147749	537.5	0.00018392	537.5	0.000231849
537	0.00996	537	-0.15861	537	0.07407	576	0.00125		537	1.63797	537	-1.72182	537	0.03234	537	0.10272	7.82005	-9.23398	576	0.15065		537	-0.000329453	537	-0.000255915	537	-0.000155816	537	-0.000140101	537	-3.30844e-05	537	-4.943e-06	537	5.65551e-05	537	9.36736e-05	537	0.000148957	537	0.000184796	537	0.000236819
536.5	0.00176	536.5	-0.16507	536.5	0.0703	577	0.00121		536.5	1.65949	536.5	-1.75388	536.5	0.02385	536.5	0.10244	7.85771	-9.32508	577	0.15012		536.5	-0.000332918	536.5	-0.000257571	536.5	-0.000156442	536.5	-0.000141118	536.5	-3.44787e-05	536.5	-4.3674e-06	536.5	5.83573e-05	536.5	9.48291e-05	536.5	0.000150286	536.5	0.00018596	536.5	0.000242142
536	-0.00719	536	-0.17334	536	0.06639	578	0.00123		536	1.6773	536	-1.79912	536	0.00998	536	0.10785	7.84091	-9.50222	578	0.14955		536	-0.000336125	536	-0.00025892	536	-0.000156848	536	-0.000142091	536	-3.60576e-05	536	-3.70794e-06	536	6.02459e-05	536	9.59845e-05	536	0.000151627	536	0.000187533	536	0.000247694
535.5	-0.01262	535.5	-0.17948	535.5	0.06306	579	0.00125		535.5	1.67575	535.5	-1.81576	535.5	-0.00402	535.5	0.07423	7.82125	-9.73088	579	0.14896		535.5	-0.000339169	535.5	-0.000260096	535.5	-0.000157072	535.5	-0.000142898	535.5	-3.77808e-05	535.5	-2.97352e-06	535.5	6.21689e-05	535.5	9.70654e-05	535.5	0.000152926	535.5	0.00018947	535.5	0.000253348
535	-0.01318	535	-0.18387	535	0.06028	580	0.00125		535	1.69208	535	-1.82276	535	-0.01759	535	0.03436	7.80535	-9.95373	580	0.14828		535	-0.000342272	535	-0.000260944	535	-0.000157063	535	-0.000143471	535	-3.96565e-05	535	-2.17992e-06	535	6.41474e-05	535	9.8094e-05	535	0.000154258	535	0.00019174	535	0.000258959
534.5	-0.01471	534.5	-0.18848	534.5	0.05775	581	0.00125		534.5	1.68431	534.5	-1.80468	534.5	-0.03484	534.5	-0.03644	7.7907	-10.1315	581	0.14753		534.5	-0.000345447	534.5	-0.000261378	534.5	-0.000156821	534.5	-0.000143592	534.5	-4.17407e-05	534.5	-1.31571e-06	534.5	6.6132e-05	534.5	9.92264e-05	534.5	0.000155722	534.5	0.000194291	534.5	0.00026448
534	-0.01747	534	-0.19309	534	0.05556	582	0.00126		534	1.68694	534	-1.79158	534	-0.05594	534	-0.11604	7.90186	-10.3187	582	0.14665		534	-0.000348516	534	-0.000261394	534	-0.000156352	534	-0.000143399	534	-4.40472e-05	534	-3.88226e-07	534	6.80799e-05	534	0.000100375	534	0.000157356	534	0.000196876	534	0.000269947
533.5	-0.02069	533.5	-0.19719	533.5	0.05406	583	0.00129		533.5	1.67775	533.5	-1.77998	533.5	-0.07178	533.5	-0.15573	7.96671	-10.3953	583	0.14575		533.5	-0.000351293	533.5	-0.00026108	533.5	-0.000155713	533.5	-0.000142903	533.5	-4.65272e-05	533.5	5.7407e-07	533.5	6.99218e-05	533.5	0.000101603	533.5	0.000159133	533.5	0.000199529	533.5	0.000275259
533	-0.01994	533	-0.19971	533	0.05296	584	0.00128		533	1.68009	533	-1.75678	533	-0.09399	533	-0.19581	8.09998	-10.3978	584	0.14482		533	-0.000353917	533	-0.000260351	533	-0.000154761	533	-0.000142283	533	-4.9154e-05	533	1.55003e-06	533	7.16381e-05	533	0.000102951	533	0.000161052	533	0.000202248	533	0.00028032
532.5	-0.019	532.5	-0.20342	532.5	0.05264	585	0.0013		532.5	1.69823	532.5	-1.69802	532.5	-0.11323	532.5	-0.22647	8.30364	-10.3881	585	0.14385		532.5	-0.000356488	532.5	-0.000259162	532.5	-0.000153538	532.5	-0.000141674	532.5	-5.19245e-05	532.5	2.53168e-06	532.5	7.32207e-05	532.5	0.000104362	532.5	0.000163084	532.5	0.000204896	532.5	0.000285101
532	-0.01932	532	-0.20373	532	0.05354	586	0.00131		532	1.73251	532	-1.65727	532	-0.12054	532	-0.23337	8.54815	-10.3242	586	0.14285		532	-0.000358995	532	-0.000257706	532	-0.000152133	532	-0.00014102	532	-5.48301e-05	532	3.507e-06	532	7.46396e-05	532	0.000105683	532	0.000165156	532	0.000207558	532	0.000289614
531.5	-0.02294	531.5	-0.20267	531.5	0.0552	587	0.00133		531.5	1.77993	531.5	-1.62196	531.5	-0.1316	531.5	-0.21011	8.78667	-10.2744	587	0.14185		531.5	-0.000361292	531.5	-0.000255931	531.5	-0.00015058	531.5	-0.000140383	531.5	-5.77499e-05	531.5	4.48526e-06	531.5	7.58864e-05	531.5	0.000106777	531.5	0.000167254	531.5	0.000210367	531.5	0.000293977
531	-0.02791	531	-0.20424	531	0.0578	588	0.00132		531	1.81037	531	-1.62316	531	-0.13323	531	-0.17496	9.0112	-10.1973	588	0.14084		531	-0.00036341	531	-0.000253874	531	-0.000148989	531	-0.000139742	531	-6.05713e-05	531	5.42335e-06	531	7.69495e-05	531	0.000107514	531	0.00016929	531	0.000213238	531	0.000298243
530.5	-0.03015	530.5	-0.2027	530.5	0.06136	589	0.00132		530.5	1.83924	530.5	-1.62495	530.5	-0.14111	530.5	-0.13122	9.2436	-10.2169	589	0.13983		530.5	-0.000365425	530.5	-0.000251629	530.5	-0.000147617	530.5	-0.000139136	530.5	-6.3195e-05	530.5	6.30791e-06	530.5	7.78102e-05	530.5	0.000107829	530.5	0.000171269	530.5	0.000215996	530.5	0.000302417
530	-0.02929	530	-0.20295	530	0.0659	590	0.00131		530	1.86445	530	-1.6365	530	-0.14425	530	-0.10539	9.44436	-10.1767	590	0.13882		530	-0.000367321	530	-0.00024922	530	-0.000146615	530	-0.000138631	530	-6.5554e-05	530	7.12195e-06	530	7.84957e-05	530	0.000107785	530	0.000173235	530	0.000218425	530	0.000306454
529.5	-0.0279	529.5	-0.20062	529.5	0.0711	591	0.0013		529.5	1.88507	529.5	-1.64013	529.5	-0.1433	529.5	-0.09035	9.59645	-10.1614	591	0.13778		529.5	-0.000369031	529.5	-0.000246755	529.5	-0.00014599	529.5	-0.000138222	529.5	-6.76296e-05	529.5	7.88958e-06	529.5	7.89654e-05	529.5	0.000107526	529.5	0.000175149	529.5	0.000220313	529.5	0.000310372
529	-0.02497	529	-0.19765	529	0.07671	592	0.00132		529	1.90709	529	-1.67712	529	-0.13588	529	-0.07396	9.65212	-10.2753	592	0.1367		529	-0.000370413	529	-0.000244169	529	-0.000145836	529	-0.000138007	529	-6.94021e-05	529	8.59442e-06	529	7.92934e-05	529	0.000107274	529	0.00017701	529	0.000221744	529	0.000314241
528.5	-0.02271	528.5	-0.19228	528.5	0.08285	593	0.00134		528.5	1.90507	528.5	-1.692	528.5	-0.12597	528.5	-0.07186	9.6426	-10.397	593	0.13557		528.5	-0.000371399	528.5	-0.000241614	528.5	-0.000146206	528.5	-0.000137897	528.5	-7.09497e-05	528.5	9.23934e-06	528.5	7.94648e-05	528.5	0.000107011	528.5	0.000178752	528.5	0.000222854	528.5	0.000318042
528	-0.02172	528	-0.18472	528	0.08885	594	0.00135		528	1.91867	528	-1.67132	528	-0.10986	528	-0.08899	9.58891	-10.4718	594	0.13436		528	-0.000372053	528	-0.000239188	528	-0.000146978	528	-0.000137855	528	-7.23784e-05	528	9.83075e-06	528	7.95707e-05	528	0.000106827	528	0.000180354	528	0.00022373	528	0.000321817
527.5	-0.01635	527.5	-0.1761	527.5	0.09446	595	0.00135		527.5	1.97411	527.5	-1.65297	527.5	-0.09662	527.5	-0.12392	9.49697	-10.4834	595	0.13304		527.5	-0.000372367	527.5	-0.000236876	527.5	-0.000148104	527.5	-0.000137807	527.5	-7.3753e-05	527.5	1.04078e-05	527.5	7.96377e-05	527.5	0.000106552	527.5	0.000181864	527.5	0.000224488	527.5	0.000325523
527	-0.01204	527	-0.16841	527	0.09941	596	0.00133		527	2.04737	527	-1.62532	527	-0.07617	527	-0.14128	9.47427	-10.4878	596	0.13164		527	-0.000372545	527	-0.000234623	527	-0.000149381	527	-0.000137725	527	-7.51038e-05	527	1.09875e-05	527	7.96739e-05	527	0.000106177	527	0.000183372	527	0.000225165	527	0.000329161
526.5	-0.00931	526.5	-0.15894	526.5	0.10349	597	0.00134		526.5	2.1191	526.5	-1.59126	526.5	-0.05688	526.5	-0.12988	9.42445	-10.3952	597	0.13022		526.5	-0.000372553	526.5	-0.000232339	526.5	-0.000150669	526.5	-0.000137686	526.5	-7.64034e-05	526.5	1.15375e-05	526.5	7.97154e-05	526.5	0.000105738	526.5	0.000184942	526.5	0.000225946	526.5	0.000332772
526	-0.00683	526	-0.15033	526	0.10683	598	0.00135		526	2.13768	526	-1.57203	526	-0.04171	526	-0.11656	9.44901	-10.3228	598	0.12879		526	-0.000372471	526	-0.000230071	526	-0.000152008	526	-0.000137607	526	-7.78135e-05	526	1.20581e-05	526	7.97249e-05	526	0.000105249	526	0.000186488	526	0.000227053	526	0.000336356
525.5	-0.00475	525.5	-0.14228	525.5	0.10937	599	0.00134		525.5	2.1195	525.5	-1.60823	525.5	-0.02215	525.5	-0.08382	9.51547	-10.2524	599	0.1274		525.5	-0.000372298	525.5	-0.000227786	525.5	-0.0001534	525.5	-0.000137447	525.5	-7.93056e-05	525.5	1.2512e-05	525.5	7.97594e-05	525.5	0.000104786	525.5	0.000188076	525.5	0.000228484	525.5	0.000339901
525	-0.00422	525	-0.13623	525	0.1109	600	0.00131		525	2.10755	525	-1.65538	525	-0.01149	525	-0.04799	9.56963	-10.1168	600	0.12601		525	-0.000372116	525	-0.000225593	525	-0.000154914	525	-0.000137173	525	-8.08993e-05	525	1.29078e-05	525	7.98055e-05	525	0.00010417	525	0.00018966	525	0.000230272	525	0.000343347
524.5	-0.00175	524.5	-0.1331	524.5	0.11132	601	0.00128		524.5	2.12902	524.5	-1.69455	524.5	-0.00551	524.5	0.01137	9.68883	-9.9032	601	0.12455		524.5	-0.000371938	524.5	-0.000223504	524.5	-0.000156533	524.5	-0.00013678	524.5	-8.24605e-05	524.5	1.33047e-05	524.5	7.99211e-05	524.5	0.000103536	524.5	0.000191266	524.5	0.000232265	524.5	0.000346629
524	0.000818112	524	-0.13029	524	0.11099	602	0.00131		524	2.19122	524	-1.72163	524	-0.00346	524	0.05706	9.78502	-9.68089	602	0.1231		524	-0.000371721	524	-0.000221571	524	-0.000158164	524	-0.000136365	524	-8.395e-05	524	1.36845e-05	524	8.00749e-05	524	0.000102834	524	0.000192929	524	0.000234355	524	0.000349924
523.5	0.00359	523.5	-0.13066	523.5	0.1103	603	0.00131		523.5	2.25517	523.5	-1.74884	523.5	-0.00796	523.5	0.08464	9.92311	-9.55277	603	0.12164		523.5	-0.000371446	523.5	-0.000219796	523.5	-0.000159761	523.5	-0.000135972	523.5	-8.53747e-05	523.5	1.40658e-05	523.5	8.0258e-05	523.5	0.000102155	523.5	0.000194638	523.5	0.000236378	523.5	0.00035337
523	0.00588	523	-0.13065	523	0.10879	604	0.00129		523	2.27458	523	-1.77797	523	-0.01357	523	0.10197	10.0207	-9.45791	604	0.12027		523	-0.000371161	523	-0.000218268	523	-0.000161244	523	-0.000135643	523	-8.66558e-05	523	1.44031e-05	523	8.04624e-05	523	0.000101601	523	0.000196323	523	0.000238365	523	0.000357032
522.5	0.00701	522.5	-0.13078	522.5	0.1067	605	0.00127		522.5	2.27828	522.5	-1.81898	522.5	-0.02778	522.5	0.09216	10.1042	-9.46442	605	0.11888		522.5	-0.000370903	522.5	-0.000216858	522.5	-0.000162652	522.5	-0.000135293	522.5	-8.77461e-05	522.5	1.46982e-05	522.5	8.06762e-05	522.5	0.000101217	522.5	0.000197978	522.5	0.000240491	522.5	0.000360995
522	0.0099	522	-0.13268	522	0.10418	606	0.00128		522	2.2938	522	-1.84511	522	-0.04577	522	0.07325	10.1014	-9.53943	606	0.1174		522	-0.0003705	522	-0.000215633	522	-0.00016403	522	-0.00013505	522	-8.85809e-05	522	1.49874e-05	522	8.08574e-05	522	0.000100974	522	0.000199639	522	0.000242737	522	0.000365123
521.5	0.01099	521.5	-0.1362	521.5	0.10075	607	0.00131		521.5	2.3356	521.5	-1.85426	521.5	-0.05444	521.5	0.03451	10.0213	-9.65415	607	0.11579		521.5	-0.000369934	521.5	-0.000214481	521.5	-0.000165446	521.5	-0.000134753	521.5	-8.93145e-05	521.5	1.52763e-05	521.5	8.10171e-05	521.5	0.00010074	521.5	0.000201304	521.5	0.000245174	521.5	0.000369281
521	0.01044	521	-0.13856	521	0.09713	608	0.00129		521	2.40524	521	-1.82182	521	-0.06788	521	-0.02375	9.92618	-9.73345	608	0.11417		521	-0.000369269	521	-0.000213485	521	-0.000166869	521	-0.000134479	521	-9.01285e-05	521	1.55919e-05	521	8.12645e-05	521	0.000100536	521	0.000203099	521	0.000247665	521	0.000373278
520.5	0.00876	520.5	-0.1428	520.5	0.09344	609	0.00128		520.5	2.44035	520.5	-1.74974	520.5	-0.07883	520.5	-0.05698	9.84916	-9.87404	609	0.11247		520.5	-0.000368405	520.5	-0.000212681	520.5	-0.000168282	520.5	-0.000134327	520.5	-9.12168e-05	520.5	1.59316e-05	520.5	8.16283e-05	520.5	0.000100303	520.5	0.000205015	520.5	0.000250245	520.5	0.000377138
520	0.00688	520	-0.14785	520	0.08979	610	0.00127		520	2.47692	520	-1.68517	520	-0.08561	520	-0.08102	9.82349	-10.0643	610	0.11068		520	-0.000367549	520	-0.000211947	520	-0.00016955	520	-0.000134254	520	-9.26043e-05	520	1.633e-05	520	8.21652e-05	520	0.000100113	520	0.000206871	520	0.000252885	520	0.00038084
519.5	0.00455	519.5	-0.15376	519.5	0.0863	611	0.00128		519.5	2.4456	519.5	-1.63441	519.5	-0.0813	519.5	-0.11325	9.83441	-10.2078	611	0.10881		519.5	-0.000366817	519.5	-0.00021149	519.5	-0.00017063	519.5	-0.000134132	519.5	-9.40508e-05	519.5	1.67242e-05	519.5	8.27736e-05	519.5	9.99226e-05	519.5	0.00020868	519.5	0.000255664	519.5	0.000384454
519	0.00237	519	-0.15745	519	0.0833	612	0.00129		519	2.41169	519	-1.62156	519	-0.07682	519	-0.13807	9.87988	-10.3707	612	0.10695		519	-0.000366271	519	-0.000210936	519	-0.000171488	519	-0.000133849	519	-9.54671e-05	519	1.71267e-05	519	8.33806e-05	519	9.98603e-05	519	0.000210452	519	0.000258616	519	0.000387946
518.5	0.0001378	518.5	-0.16206	518.5	0.08096	613	0.00126		518.5	2.38576	518.5	-1.60954	518.5	-0.0723	518.5	-0.15896	9.96867	-10.5019	613	0.1052		518.5	-0.00036602	518.5	-0.000210307	518.5	-0.000172115	518.5	-0.000133364	518.5	-9.67795e-05	518.5	1.75269e-05	518.5	8.39747e-05	518.5	0.000100038	518.5	0.000212253	518.5	0.000261705	518.5	0.000391296
518	-0.00553	518	-0.16686	518	0.07919	614	0.00124		518	2.3793	518	-1.5852	518	-0.07032	518	-0.16882	10.0828	-10.5415	614	0.10346		518	-0.000365908	518	-0.000209695	518	-0.000172456	518	-0.000132726	518	-9.81322e-05	518	1.7964e-05	518	8.45619e-05	518	0.000100381	518	0.000214155	518	0.000265026	518	0.000394435
517.5	-0.01342	517.5	-0.17011	517.5	0.07808	615	0.00126		517.5	2.37054	517.5	-1.561	517.5	-0.07741	517.5	-0.17512	10.2847	-10.5159	615	0.10166		517.5	-0.000366002	517.5	-0.00020907	517.5	-0.000172528	517.5	-0.000131853	517.5	-9.94822e-05	517.5	1.843e-05	517.5	8.51578e-05	517.5	0.000100861	517.5	0.000216086	517.5	0.000268329	517.5	0.00039741
517	-0.02016	517	-0.17382	517	0.07773	616	0.00123		517	2.35746	517	-1.55609	517	-0.07604	517	-0.19615	10.4594	-10.5505	616	0.09985		517	-0.000366237	517	-0.000208493	517	-0.000172308	517	-0.000130796	517	-0.000100815	517	1.8881e-05	517	8.57529e-05	517	0.00010141	517	0.000217934	517	0.000271387	517	0.00040025
516.5	-0.02604	516.5	-0.17512	516.5	0.0778	617	0.00126		516.5	2.34926	516.5	-1.57719	516.5	-0.08165	516.5	-0.20773	10.6223	-10.694	617	0.09814		516.5	-0.000366575	516.5	-0.000207928	516.5	-0.000172016	516.5	-0.000129625	516.5	-0.000101937	516.5	1.92581e-05	516.5	8.62597e-05	516.5	0.000101783	516.5	0.000219561	516.5	0.000274195	516.5	0.00040297
516	-0.03345	516	-0.17598	516	0.07826	618	0.00128		516	2.33284	516	-1.61576	516	-0.0906	516	-0.1909	10.7704	-10.8097	618	0.09649		516	-0.000367059	516	-0.000207444	516	-0.000171719	516	-0.000128494	516	-0.00010289	516	1.95039e-05	516	8.66253e-05	516	0.000101988	516	0.000220917	516	0.000276599	516	0.000405405
515.5	-0.0378	515.5	-0.1746	515.5	0.07893	619	0.0013		515.5	2.33162	515.5	-1.64867	515.5	-0.10181	515.5	-0.17922	10.8557	-10.9637	619	0.09491		515.5	-0.000367622	515.5	-0.000206971	515.5	-0.000171435	515.5	-0.000127448	515.5	-0.000103725	515.5	1.96417e-05	515.5	8.68059e-05	515.5	0.000102151	515.5	0.00022187	515.5	0.000278357	515.5	0.000407412
515	-0.04409	515	-0.17269	515	0.0797	620	0.00127		515	2.3572	515	-1.65517	515	-0.11212	515	-0.14798	10.8362	-11.0747	620	0.09315		515	-0.00036812	515	-0.000206669	515	-0.000171392	515	-0.000126704	515	-0.000104361	515	1.96851e-05	515	8.68002e-05	515	0.000102166	515	0.000222346	515	0.000279577	515	0.000409037
514.5	-0.04774	514.5	-0.17199	514.5	0.08026	621	0.00127		514.5	2.39548	514.5	-1.65779	514.5	-0.12078	514.5	-0.1013	10.7664	-11.1927	621	0.0913		514.5	-0.000368524	514.5	-0.000206661	514.5	-0.00017148	514.5	-0.000126255	514.5	-0.00010475	514.5	1.96721e-05	514.5	8.65574e-05	514.5	0.000102057	514.5	0.000222427	514.5	0.000280119	514.5	0.000410468
514	-0.04755	514	-0.17054	514	0.08061	622	0.00127		514	2.43095	514	-1.64378	514	-0.12325	514	-0.04579	10.6799	-11.2166	622	0.08943		514	-0.000368813	514	-0.000206927	514	-0.000171749	514	-0.000126087	514	-0.000104766	514	1.95625e-05	514	8.60498e-05	514	0.000101671	514	0.000222076	514	0.000280053	514	0.000411882
513.5	-0.04479	513.5	-0.16909	513.5	0.08037	623	0.00129		513.5	2.44432	513.5	-1.61076	513.5	-0.12534	513.5	0.01564	10.6129	-11.2644	623	0.08752		513.5	-0.000369149	513.5	-0.000207539	513.5	-0.000172163	513.5	-0.000126242	513.5	-0.000104426	513.5	1.93259e-05	513.5	8.52807e-05	513.5	0.000101074	513.5	0.000221415	513.5	0.000279358	513.5	0.000413225
513	-0.04083	513	-0.16946	513	0.07893	624	0.0013		513	2.42482	513	-1.55112	513	-0.13088	513	0.0522	10.5348	-11.2841	624	0.08557		513	-0.000369353	513	-0.000208664	513	-0.000172777	513	-0.000126674	513	-0.000103837	513	1.89744e-05	513	8.4282e-05	513	0.000100284	513	0.000220396	513	0.000278027	513	0.000414492
512.5	-0.03712	512.5	-0.17023	512.5	0.07629	625	0.00132		512.5	2.40053	512.5	-1.52847	512.5	-0.12785	512.5	0.05278	10.4763	-11.2403	625	0.08368		512.5	-0.000369396	512.5	-0.000210326	512.5	-0.000173491	512.5	-0.000127343	512.5	-0.000103022	512.5	1.85426e-05	512.5	8.31009e-05	512.5	9.92059e-05	512.5	0.000219066	512.5	0.000276062	512.5	0.000415558
512	-0.03148	512	-0.1707	512	0.0723	626	0.0013		512	2.40481	512	-1.515	512	-0.12225	512	0.05572	10.412	-11.1015	626	0.0818		512	-0.000369258	512	-0.000212388	512	-0.000174317	512	-0.000128222	512	-0.000102048	512	1.80299e-05	512	8.17903e-05	512	9.79159e-05	512	0.000217459	512	0.00027366	512	0.000416547
511.5	-0.02782	511.5	-0.17125	511.5	0.06692	627	0.00133		511.5	2.42545	511.5	-1.52358	511.5	-0.11144	511.5	0.03438	10.3772	-10.9089	627	0.07993		511.5	-0.000369052	511.5	-0.000214536	511.5	-0.000175213	511.5	-0.000129286	511.5	-0.000100875	511.5	1.74245e-05	511.5	8.03797e-05	511.5	9.62409e-05	511.5	0.000215587	511.5	0.000270903	511.5	0.000417431
511	-0.02497	511	-0.17259	511	0.06049	628	0.00133		511	2.46006	511	-1.55626	511	-0.09403	511	-0.00415	10.3888	-10.6507	628	0.07811		511	-0.000368852	511	-0.000216726	511	-0.000176254	511	-0.000130601	511	-9.95036e-05	511	1.66904e-05	511	7.88862e-05	511	9.4103e-05	511	0.000213482	511	0.000267847	511	0.000418242
510.5	-0.02182	510.5	-0.17617	510.5	0.05319	629	0.00134		510.5	2.49618	510.5	-1.61353	510.5	-0.09071	510.5	-0.0774	10.4169	-10.4589	629	0.07634		510.5	-0.000368435	510.5	-0.000218931	510.5	-0.000177426	510.5	-0.000132093	510.5	-9.79283e-05	510.5	1.58314e-05	510.5	7.72726e-05	510.5	9.17681e-05	510.5	0.000211147	510.5	0.000264645	510.5	0.00041907
510	-0.02196	510	-0.17864	510	0.04551	630	0.00133		510	2.51574	510	-1.63782	510	-0.0858	510	-0.16136	10.4035	-10.3779	630	0.07464		510	-0.00036773	510	-0.000221158	510	-0.000178756	510	-0.000133731	510	-9.61992e-05	510	1.48527e-05	510	7.56458e-05	510	8.9386e-05	510	0.000208583	510	0.00026143	510	0.000419955
509.5	-0.02537	509.5	-0.18031	509.5	0.03792	631	0.00133		509.5	2.54287	509.5	-1.67393	509.5	-0.07615	509.5	-0.21909	10.3664	-10.3761	631	0.07294		509.5	-0.000366607	509.5	-0.000223443	509.5	-0.000180326	509.5	-0.000135347	509.5	-9.44464e-05	509.5	1.37813e-05	509.5	7.42002e-05	509.5	8.69895e-05	509.5	0.00020579	509.5	0.000258248	509.5	0.000420949
509	-0.02935	509	-0.18309	509	0.03089	632	0.00136		509	2.55979	509	-1.67748	509	-0.06677	509	-0.25446	10.3196	-10.3479	632	0.07141		509	-0.000365146	509	-0.000225896	509	-0.000182073	509	-0.000136863	509	-9.27841e-05	509	1.26417e-05	509	7.26881e-05	509	8.4578e-05	509	0.000202809	509	0.000255083	509	0.000422113
508.5	-0.03273	508.5	-0.18566	508.5	0.02484	633	0.00135		508.5	2.60734	508.5	-1.68746	508.5	-0.05378	508.5	-0.27071	10.2562	-10.4238	633	0.06991		508.5	-0.000363366	508.5	-0.000228538	508.5	-0.000184018	508.5	-0.000138328	508.5	-9.11068e-05	508.5	1.14719e-05	508.5	7.13049e-05	508.5	8.21924e-05	508.5	0.000199792	508.5	0.000251864	508.5	0.000423376
508	-0.03795	508	-0.18693	508	0.02018	634	0.00136		508	2.67511	508	-1.6653	508	-0.05203	508	-0.26067	10.2242	-10.537	634	0.06839		508	-0.000361497	508	-0.000231159	508	-0.000186024	508	-0.000139719	508	-8.93534e-05	508	1.03128e-05	508	6.99706e-05	508	7.99345e-05	508	0.00019684	508	0.000248717	508	0.000424619
507.5	-0.04486	507.5	-0.18819	507.5	0.01709	635	0.00137		507.5	2.73393	507.5	-1.64055	507.5	-0.04896	507.5	-0.21072	10.1997	-10.7517	635	0.06678		507.5	-0.000359445	507.5	-0.000233593	507.5	-0.000187993	507.5	-0.00014107	507.5	-8.74853e-05	507.5	9.19191e-06	507.5	6.87122e-05	507.5	7.7767e-05	507.5	0.000193886	507.5	0.000245607	507.5	0.000425752
507	-0.04967	507	-0.18821	507	0.01584	636	0.00135		507	2.76598	507	-1.60997	507	-0.04294	507	-0.13791	10.1908	-10.957	636	0.06517		507	-0.00035719	507	-0.000235782	507	-0.00018996	507	-0.000142452	507	-8.56324e-05	507	8.1056e-06	507	6.751e-05	507	7.56358e-05	507	0.000190859	507	0.000242646	507	0.000426745
506.5	-0.05182	506.5	-0.18556	506.5	0.01647	637	0.00137		506.5	2.76628	506.5	-1.6091	506.5	-0.0346	506.5	-0.05554	10.2221	-11.1674	637	0.06354		506.5	-0.000354741	506.5	-0.000237728	506.5	-0.000191824	506.5	-0.000143888	506.5	-8.37637e-05	506.5	7.02818e-06	506.5	6.6379e-05	506.5	7.35412e-05	506.5	0.000187729	506.5	0.000239849	506.5	0.000427691
506	-0.05403	506	-0.18258	506	0.01897	638	0.00137		506	2.74349	506	-1.58659	506	-0.02777	506	0.0233	10.2158	-11.3294	638	0.0619		506	-0.000352122	506	-0.000239484	506	-0.000193551	506	-0.000145408	506	-8.18661e-05	506	5.94954e-06	506	6.52689e-05	506	7.16167e-05	506	0.000184543	506	0.000237261	506	0.000428619
505.5	-0.05501	505.5	-0.17944	505.5	0.02307	639	0.00138		505.5	2.674	505.5	-1.56808	505.5	-0.02615	505.5	0.06209	10.2525	-11.4193	639	0.06028		505.5	-0.000349573	505.5	-0.000240911	505.5	-0.000195037	505.5	-0.000146911	505.5	-7.99151e-05	505.5	4.85732e-06	505.5	6.41987e-05	505.5	7.01102e-05	505.5	0.000181454	505.5	0.000234837	505.5	0.000429554
505	-0.05263	505	-0.17389	505	0.02861	640	0.00135		505	2.62413	505	-1.55876	505	-0.02827	505	0.10635	10.3649	-11.3973	640	0.05872		505	-0.000347129	505	-0.000242011	505	-0.000196181	505	-0.000148205	505	-7.80033e-05	505	3.79146e-06	505	6.32145e-05	505	6.87128e-05	505	0.000178531	505	0.000232643	505	0.00043043
504.5	-0.04854	504.5	-0.16581	504.5	0.03504	641	0.00138		504.5	2.59974	504.5	-1.57421	504.5	-0.02255	504.5	0.12899	10.5342	-11.3106	641	0.0572		504.5	-0.000344741	504.5	-0.000242632	504.5	-0.000196944	504.5	-0.00014914	504.5	-7.62703e-05	504.5	2.80575e-06	504.5	6.23755e-05	504.5	6.75354e-05	504.5	0.00017584	504.5	0.00023083	504.5	0.000431197
504	-0.0436	504	-0.15691	504	0.04198	642	0.0014		504	2.60623	504	-1.61438	504	-0.0137	504	0.13077	10.6976	-11.1968	642	0.05571		504	-0.000342586	504	-0.000242774	504	-0.000197223	504	-0.000149803	504	-7.4767e-05	504	1.89861e-06	504	6.17178e-05	504	6.66831e-05	504	0.000173422	504	0.00022939	504	0.000431876
503.5	-0.03571	503.5	-0.15157	503.5	0.04858	643	0.00139		503.5	2.5947	503.5	-1.65102	503.5	-0.00315	503.5	0.10855	10.8521	-11.0982	643	0.05432		503.5	-0.000340496	503.5	-0.000242473	503.5	-0.000197029	503.5	-0.000150145	503.5	-7.34967e-05	503.5	1.08462e-06	503.5	6.12774e-05	503.5	6.61247e-05	503.5	0.000171148	503.5	0.000228327	503.5	0.000432512
503	-0.02779	503	-0.14504	503	0.0543	644	0.00137		503	2.59856	503	-1.66061	503	0.01806	503	0.07913	10.9841	-10.9746	644	0.05302		503	-0.000338376	503	-0.000241518	503	-0.000196331	503	-0.000150393	503	-7.23095e-05	503	3.59495e-07	503	6.10185e-05	503	6.58611e-05	503	0.000168977	503	0.000227468	503	0.000433042
502.5	-0.01902	502.5	-0.13984	502.5	0.05864	645	0.00135		502.5	2.59235	502.5	-1.67842	502.5	0.03517	502.5	0.06721	11.1081	-10.838	645	0.05175		502.5	-0.000336152	502.5	-0.000240106	502.5	-0.000195287	502.5	-0.000150526	502.5	-7.1109e-05	502.5	-2.45223e-07	502.5	6.08599e-05	502.5	6.57563e-05	502.5	0.000166878	502.5	0.000226879	502.5	0.000433508
502	-0.01141	502	-0.13689	502	0.06088	646	0.00135		502	2.59563	502	-1.68106	502	0.05003	502	0.05782	11.2252	-10.7041	646	0.05059		502	-0.000333778	502	-0.000238126	502	-0.000193921	502	-0.000150336	502	-6.99103e-05	502	-7.21061e-07	502	6.07598e-05	502	6.5691e-05	502	0.000164919	502	0.000226576	502	0.000433766
501.5	-0.00273	501.5	-0.13502	501.5	0.06097	647	0.00133		501.5	2.60593	501.5	-1.71513	501.5	0.06165	501.5	0.04637	11.3388	-10.5822	647	0.04948		501.5	-0.000331366	501.5	-0.000235651	501.5	-0.000192366	501.5	-0.000149673	501.5	-6.88125e-05	501.5	-1.0648e-06	501.5	6.06799e-05	501.5	6.55588e-05	501.5	0.000163055	501.5	0.000226583	501.5	0.000433705
501	0.00381	501	-0.13391	501	0.05883	648	0.00133		501	2.6167	501	-1.7266	501	0.07341	501	0.03126	11.4392	-10.4971	648	0.04843		501	-0.000328982	501	-0.000232747	501	-0.000190543	501	-0.000148513	501	-6.79678e-05	501	-1.25756e-06	501	6.07044e-05	501	6.54133e-05	501	0.00016119	501	0.000226814	501	0.000433169
500.5	0.00917	500.5	-0.13507	500.5	0.05492	649	0.00133		500.5	2.60849	500.5	-1.70087	500.5	0.07793	500.5	0.03338	11.4747	-10.4272	649	0.04729		500.5	-0.000326795	500.5	-0.0002294	500.5	-0.000188447	500.5	-0.000146982	500.5	-6.73047e-05	500.5	-1.34035e-06	500.5	6.0818e-05	500.5	6.53155e-05	500.5	0.00015938	500.5	0.000227018	500.5	0.000432187
500	0.01347	500	-0.13818	500	0.04957	650	0.00132		500	2.59063	500	-1.65176	500	0.07734	500	0.02748	11.4634	-10.2983	650	0.04617		500	-0.00032476	500	-0.000225733	500	-0.000186046	500	-0.000145108	500	-6.68536e-05	500	-1.3136e-06	500	6.09784e-05	500	6.52228e-05	500	0.000157577	500	0.000227277	500	0.000430802
499.5	0.01653	499.5	-0.1415	499.5	0.04321	651	0.0013		499.5	2.60093	499.5	-1.61517	499.5	0.06281	499.5	0.02205	11.4422	-10.1746	651	0.04509		499.5	-0.000322776	499.5	-0.000221741	499.5	-0.000183378	499.5	-0.00014288	499.5	-6.64564e-05	499.5	-1.26762e-06	499.5	6.11472e-05	499.5	6.5062e-05	499.5	0.000155834	499.5	0.000227589	499.5	0.000429067
499	0.01688	499	-0.14571	499	0.03661	652	0.00126		499	2.62486	499	-1.5856	499	0.0454	499	0.00645	11.374	-10.0519	652	0.04395		499	-0.000320711	499	-0.00021749	499	-0.0001806	499	-0.000140375	499	-6.61846e-05	499	-1.18751e-06	499	6.12605e-05	499	6.4711e-05	499	0.000154139	499	0.000227822	499	0.000426992
498.5	0.01494	498.5	-0.15061	498.5	0.03049	653	0.00127		498.5	2.67597	498.5	-1.57227	498.5	0.02633	498.5	-0.01799	11.3041	-9.97956	653	0.04289		498.5	-0.000318785	498.5	-0.000213054	498.5	-0.00017765	498.5	-0.000137735	498.5	-6.59562e-05	498.5	-1.06643e-06	498.5	6.12809e-05	498.5	6.41031e-05	498.5	0.00015244	498.5	0.000227863	498.5	0.000424487
498	0.01287	498	-0.15582	498	0.02555	654	0.00127		498	2.71747	498	-1.54483	498	0.01033	498	-0.01112	11.2673	-9.87688	654	0.04191		498	-0.000317012	498	-0.00020857	498	-0.000174738	498	-0.000135083	498	-6.58062e-05	498	-8.87973e-07	498	6.11731e-05	498	6.32991e-05	498	0.000150734	498	0.000227613	498	0.000421599
497.5	0.0108	497.5	-0.16053	497.5	0.0224	655	0.00127		497.5	2.73376	497.5	-1.50344	497.5	-0.00156	497.5	-0.00741	11.2161	-9.7958	655	0.04098		497.5	-0.000315333	497.5	-0.000204155	497.5	-0.000171912	497.5	-0.000132567	497.5	-6.57034e-05	497.5	-6.64963e-07	497.5	6.0899e-05	497.5	6.22896e-05	497.5	0.000149078	497.5	0.000227082	497.5	0.000418412
497	0.00793	497	-0.16486	497	0.02145	656	0.00129		497	2.74082	497	-1.46262	497	-0.01169	497	-0.00695	11.0998	-9.73788	656	0.04009		497	-0.000313561	497	-0.000199773	497	-0.000169236	497	-0.000130246	497	-6.56161e-05	497	-4.22118e-07	497	6.04346e-05	497	6.11206e-05	497	0.000147422	497	0.000226464	497	0.000415032
496.5	0.00501	496.5	-0.16979	496.5	0.02265	657	0.00127		496.5	2.76603	496.5	-1.41383	496.5	-0.01882	496.5	-0.000192195	10.9705	-9.7032	657	0.03925		496.5	-0.000311633	496.5	-0.000195272	496.5	-0.000166758	496.5	-0.000128044	496.5	-6.55772e-05	496.5	-1.88176e-07	496.5	5.97908e-05	496.5	5.98864e-05	496.5	0.000145806	496.5	0.000225612	496.5	0.000411361
496	0.00177	496	-0.17289	496	0.02581	658	0.00127		496	2.78565	496	-1.37975	496	-0.02189	496	0.01395	10.8453	-9.68474	658	0.03841		496	-0.00030958	496	-0.000190787	496	-0.000164569	496	-0.000126003	496	-6.55785e-05	496	4.1629e-08	496	5.89898e-05	496	5.85387e-05	496	0.000144112	496	0.000224551	496	0.000407432
495.5	-0.00073856	495.5	-0.17439	495.5	0.03047	659	0.00127		495.5	2.83216	495.5	-1.32374	495.5	-0.01532	495.5	0.03402	10.7274	-9.64666	659	0.03765		495.5	-0.000307384	495.5	-0.000186501	495.5	-0.000162745	495.5	-0.000124103	495.5	-6.55676e-05	495.5	2.49367e-07	495.5	5.80507e-05	495.5	5.70613e-05	495.5	0.000142401	495.5	0.000223174	495.5	0.000403271
495	-0.00207	495	-0.17506	495	0.03621	660	0.00126		495	2.85936	495	-1.26903	495	-0.01075	495	0.03085	10.603	-9.59564	660	0.03698		495	-0.000304967	495	-0.000182575	495	-0.000161228	495	-0.000122311	495	-6.55479e-05	495	4.31018e-07	495	5.70127e-05	495	5.55382e-05	495	0.000140675	495	0.000221554	495	0.000398909
494.5	-0.00135	494.5	-0.17409	494.5	0.04208	661	0.00126		494.5	2.88242	494.5	-1.23139	494.5	-0.00899	494.5	0.0191	10.4944	-9.46062	661	0.03638		494.5	-0.000302168	494.5	-0.000179202	494.5	-0.00016003	494.5	-0.000120627	494.5	-6.54968e-05	494.5	5.88957e-07	494.5	5.59009e-05	494.5	5.42486e-05	494.5	0.000138924	494.5	0.000219748	494.5	0.00039434
494	-0.00237	494	-0.17339	494	0.04749	662	0.00125		494	2.8791	494	-1.20524	494	-0.00757	494	6.11448e-05	10.3896	-9.33679	662	0.03575		494	-0.000299108	494	-0.000176319	494	-0.000159121	494	-0.000119147	494	-6.5531e-05	494	7.09202e-07	494	5.47583e-05	494	5.30437e-05	494	0.000137073	494	0.000217942	494	0.000389523
493.5	-0.00355	493.5	-0.17221	493.5	0.05164	663	0.00125		493.5	2.84973	493.5	-1.20729	493.5	-0.0094	493.5	-0.01598	10.2102	-9.25255	663	0.0351		493.5	-0.000295804	493.5	-0.000173887	493.5	-0.000158469	493.5	-0.000117909	493.5	-6.56512e-05	493.5	7.84654e-07	493.5	5.36091e-05	493.5	5.17726e-05	493.5	0.000135083	493.5	0.000216191	493.5	0.000384395
493	-0.00314	493	-0.17268	493	0.05408	664	0.00127		493	2.8206	493	-1.19805	493	-0.00073166	493	-0.03518	10.0365	-9.18851	664	0.03445		493	-0.000292452	493	-0.000171607	493	-0.000157812	493	-0.000116894	493	-6.59351e-05	493	8.38559e-07	493	5.24333e-05	493	5.04337e-05	493	0.000132967	493	0.000214513	493	0.000379036
492.5	-0.004	492.5	-0.17194	492.5	0.05409	665	0.00127		492.5	2.78005	492.5	-1.22168	492.5	0.00973	492.5	-0.04304	9.877	-9.21716	665	0.03382		492.5	-0.000289108	492.5	-0.000169233	492.5	-0.000157011	492.5	-0.000115915	492.5	-6.6355e-05	492.5	8.77623e-07	492.5	5.1309e-05	492.5	4.90675e-05	492.5	0.000130778	492.5	0.000212888	492.5	0.000373516
492	-0.00359	492	-0.17124	492	0.05145	666	0.00129		492	2.70576	492	-1.23348	492	0.0182	492	-0.04241	9.70899	-9.26146	666	0.03321		492	-0.000285862	492	-0.000166682	492	-0.000155875	492	-0.000114916	492	-6.68836e-05	492	8.89911e-07	492	5.02953e-05	492	4.79165e-05	492	0.000128601	492	0.000211259	492	0.000367927
491.5	-0.00575	491.5	-0.17026	491.5	0.04648	667	0.0013		491.5	2.62267	491.5	-1.2541	491.5	0.02718	491.5	-0.02954	9.5543	-9.37079	667	0.03262		491.5	-0.000282413	491.5	-0.000164108	491.5	-0.000154475	491.5	-0.000113876	491.5	-6.74205e-05	491.5	8.61477e-07	491.5	4.93831e-05	491.5	4.68234e-05	491.5	0.00012647	491.5	0.000209617	491.5	0.000362298
491	-0.00898	491	-0.16969	491	0.03963	668	0.00132		491	2.54386	491	-1.24997	491	0.03958	491	-0.00593	9.42814	-9.43207	668	0.03207		491	-0.000278835	491	-0.000161639	491	-0.000152897	491	-0.000112912	491	-6.78585e-05	491	7.57752e-07	491	4.83871e-05	491	4.58012e-05	491	0.000124386	491	0.000208035	491	0.000356636
490.5	-0.0112	490.5	-0.17035	490.5	0.03152	669	0.00134		490.5	2.47286	490.5	-1.25062	490.5	0.05632	490.5	0.01035	9.30923	-9.51559	669	0.03159		490.5	-0.00027506	490.5	-0.00015924	490.5	-0.000151107	490.5	-0.00011214	490.5	-6.81339e-05	490.5	6.20768e-07	490.5	4.75301e-05	490.5	4.49159e-05	490.5	0.000122266	490.5	0.000206361	490.5	0.000350961
490	-0.01357	490	-0.16937	490	0.02255	670	0.00133		490	2.40586	490	-1.26048	490	0.07233	490	0.03589	9.18311	-9.54916	670	0.03107		490	-0.000271251	490	-0.000156991	490	-0.000149141	490	-0.000111554	490	-6.82546e-05	490	4.59033e-07	490	4.66669e-05	490	4.41855e-05	490	0.000120051	490	0.000204727	490	0.000345321
489.5	-0.01495	489.5	-0.1711	489.5	0.01341	671	0.00136		489.5	2.32611	489.5	-1.30698	489.5	0.08352	489.5	0.06429	9.0917	-9.50871	671	0.03061		489.5	-0.000267346	489.5	-0.000154665	489.5	-0.000146906	489.5	-0.000111127	489.5	-6.81122e-05	489.5	2.83739e-07	489.5	4.58487e-05	489.5	4.36978e-05	489.5	0.000117826	489.5	0.000202913	489.5	0.00033979
489	-0.01531	489	-0.1733	489	0.005	672	0.00135		489	2.27689	489	-1.38872	489	0.09355	489	0.10181	9.06791	-9.3146	672	0.03018		489	-0.00026336	489	-0.000152274	489	-0.00014443	489	-0.000110793	489	-6.78234e-05	489	1.0313e-07	489	4.50806e-05	489	4.31695e-05	489	0.000115582	489	0.000201007	489	0.000334404
488.5	-0.01618	488.5	-0.17574	488.5	-0.00206	673	0.00134		488.5	2.21457	488.5	-1.44872	488.5	0.09805	488.5	0.1239	9.03544	-9.0491	673	0.02971		488.5	-0.000259218	488.5	-0.000149756	488.5	-0.000141813	488.5	-0.000110428	488.5	-6.73121e-05	488.5	-8.48838e-08	488.5	4.43925e-05	488.5	4.29026e-05	488.5	0.000113389	488.5	0.000199034	488.5	0.000329037
488	-0.01788	488	-0.17583	488	-0.00704	674	0.00133		488	2.15251	488	-1.48865	488	0.10168	488	0.13277	9.05434	-8.72921	674	0.02931		488	-0.000254774	488	-0.000147215	488	-0.000139143	488	-0.000110011	488	-6.66686e-05	488	-2.71085e-07	488	4.37257e-05	488	4.27397e-05	488	0.000111195	488	0.000197053	488	0.000323529
487.5	-0.01842	487.5	-0.17793	487.5	-0.00956	675	0.00134		487.5	2.0829	487.5	-1.51627	487.5	0.1108	487.5	0.14257	9.08296	-8.40273	675	0.02899		487.5	-0.000249919	487.5	-0.000144707	487.5	-0.000136597	487.5	-0.000109523	487.5	-6.58988e-05	487.5	-4.6121e-07	487.5	4.30722e-05	487.5	4.25e-05	487.5	0.000108961	487.5	0.000195027	487.5	0.00031784
487	-0.02128	487	-0.1801	487	-0.00993	676	0.00132		487	2.02232	487	-1.51433	487	0.11681	487	0.15452	9.09584	-8.12281	676	0.02858		487	-0.000244753	487	-0.000142274	487	-0.000134149	487	-0.000108992	487	-6.50113e-05	487	-6.76439e-07	487	4.24372e-05	487	4.21063e-05	487	0.000106685	487	0.000192884	487	0.000311889
486.5	-0.02069	486.5	-0.18201	486.5	-0.00867	677	0.00134		486.5	1.97768	486.5	-1.50192	486.5	0.11752	486.5	0.16161	9.04115	-7.94817	677	0.02819		486.5	-0.000239531	486.5	-0.000139835	486.5	-0.000131762	486.5	-0.00010852	486.5	-6.39975e-05	486.5	-9.17902e-07	486.5	4.1836e-05	486.5	4.16147e-05	486.5	0.000104373	486.5	0.000190633	486.5	0.000305742
486	-0.01906	486	-0.18408	486	-0.0061	678	0.00134		486	1.95235	486	-1.4727	486	0.11525	486	0.1628	8.973	-7.84008	678	0.02776		486	-0.000234413	486	-0.000137268	486	-0.000129294	486	-0.000108163	486	-6.28723e-05	486	-1.16128e-06	486	4.12607e-05	486	4.11334e-05	486	0.00010207	486	0.00018829	486	0.000299351
485.5	-0.01882	485.5	-0.18412	485.5	-0.00262	679	0.00133		485.5	1.93046	485.5	-1.46467	485.5	0.10423	485.5	0.15864	8.86924	-7.81083	679	0.02732		485.5	-0.000229396	485.5	-0.000134584	485.5	-0.000126692	485.5	-0.000107774	485.5	-6.1687e-05	485.5	-1.37933e-06	485.5	4.06814e-05	485.5	4.07057e-05	485.5	9.98091e-05	485.5	0.000186009	485.5	0.000292779
485	-0.0192	485	-0.18592	485	0.00127	680	0.00133		485	1.88626	485	-1.48146	485	0.10091	485	0.1583	8.76615	-7.81764	680	0.02691		485	-0.000224567	485	-0.000131592	485	-0.000123873	485	-0.000107285	485	-6.049e-05	485	-1.54782e-06	485	4.00888e-05	485	4.03756e-05	485	9.76658e-05	485	0.000183761	485	0.000285987
484.5	-0.02034	484.5	-0.18736	484.5	0.00498	681	0.00138		484.5	1.84819	484.5	-1.48509	484.5	0.09448	484.5	0.15026	8.63231	-7.93072	681	0.02654		484.5	-0.000219768	484.5	-0.000128361	484.5	-0.000120957	484.5	-0.000106509	484.5	-5.93791e-05	484.5	-1.63362e-06	484.5	3.94926e-05	484.5	4.00512e-05	484.5	9.5587e-05	484.5	0.000181515	484.5	0.000279034
484	-0.02201	484	-0.18977	484	0.00829	682	0.00138		484	1.80498	484	-1.46275	484	0.08512	484	0.13985	8.48585	-8.02843	682	0.02614		484	-0.000214971	484	-0.00012479	484	-0.000117938	484	-0.00010544	484	-5.8305e-05	484	-1.68648e-06	484	3.89385e-05	484	3.96796e-05	484	9.36262e-05	484	0.000179183	484	0.000271941
483.5	-0.02439	483.5	-0.19071	483.5	0.01094	683	0.00136		483.5	1.77969	483.5	-1.41735	483.5	0.06789	483.5	0.11199	8.3073	-8.04057	683	0.02579		483.5	-0.000210033	483.5	-0.000121055	483.5	-0.000114867	483.5	-0.000104176	483.5	-5.72219e-05	483.5	-1.71458e-06	483.5	3.84057e-05	483.5	3.93194e-05	483.5	9.18273e-05	483.5	0.00017671	483.5	0.000264734
483	-0.02619	483	-0.18927	483	0.01274	684	0.00138		483	1.76523	483	-1.34175	483	0.05056	483	0.08028	8.05023	-7.96603	684	0.02545		483	-0.000204886	483	-0.000117348	483	-0.000111859	483	-0.00010288	483	-5.60055e-05	483	-1.72321e-06	483	3.78653e-05	483	3.89792e-05	483	9.00982e-05	483	0.000174115	483	0.000257467
482.5	-0.0267	482.5	-0.18818	482.5	0.01386	685	0.00139		482.5	1.74999	482.5	-1.24415	482.5	0.03952	482.5	0.05502	7.8156	-7.78364	685	0.02519		482.5	-0.000199559	482.5	-0.000113729	482.5	-0.000108978	482.5	-0.000101711	482.5	-5.46156e-05	482.5	-1.69325e-06	482.5	3.72236e-05	482.5	3.85848e-05	482.5	8.84044e-05	482.5	0.00017117	482.5	0.000250199
482	-0.02767	482	-0.18569	482	0.01477	686	0.00139		482	1.72828	482	-1.15708	482	0.03633	482	0.02873	7.59026	-7.47332	686	0.02494		482	-0.000194028	482	-0.000110292	482	-0.00010632	482	-0.000100648	482	-5.31326e-05	482	-1.61696e-06	482	3.64898e-05	482	3.82134e-05	482	8.66779e-05	482	0.00016781	482	0.000242942
481.5	-0.02933	481.5	-0.18194	481.5	0.01574	687	0.0014		481.5	1.72486	481.5	-1.05519	481.5	0.03019	481.5	-0.01409	7.37736	-7.16784	687	0.02465		481.5	-0.000188286	481.5	-0.000107022	481.5	-0.000103898	481.5	-9.96737e-05	481.5	-5.15451e-05	481.5	-1.48558e-06	481.5	3.57014e-05	481.5	3.77659e-05	481.5	8.48676e-05	481.5	0.00016408	481.5	0.000235632
481	-0.03096	481	-0.1766	481	0.01748	688	0.0014		481	1.72216	481	-0.99724	481	0.01798	481	-0.05457	7.27054	-6.8171	688	0.02436		481	-0.000182354	481	-0.000104041	481	-0.000101734	481	-9.87913e-05	481	-4.9938e-05	481	-1.31438e-06	481	3.48427e-05	481	3.73512e-05	481	8.30004e-05	481	0.000160054	481	0.000228321
480.5	-0.03154	480.5	-0.16987	480.5	0.02029	689	0.00141		480.5	1.71693	480.5	-0.94482	480.5	0.00709	480.5	-0.0921	7.16918	-6.46285	689	0.02407		480.5	-0.000176144	480.5	-0.000101468	480.5	-9.98471e-05	480.5	-9.80153e-05	480.5	-4.81823e-05	480.5	-1.13488e-06	480.5	3.39054e-05	480.5	3.68918e-05	480.5	8.10631e-05	480.5	0.000155924	480.5	0.000221048
480	-0.02904	480	-0.16269	480	0.0245	690	0.00143		480	1.7021	480	-0.93857	480	-0.00306	480	-0.10458	7.10344	-6.07999	690	0.02381		480	-0.000169577	480	-9.94523e-05	480	-9.82908e-05	480	-9.73177e-05	480	-4.63472e-05	480	-9.45947e-07	480	3.28319e-05	480	3.63062e-05	480	7.90293e-05	480	0.000151771	480	0.000213913
479.5	-0.02463	479.5	-0.15344	479.5	0.03048	691	0.00141		479.5	1.67708	479.5	-0.92366	479.5	-0.01253	479.5	-0.11172	7.04729	-5.7296	691	0.02354		479.5	-0.000162615	479.5	-9.79668e-05	479.5	-9.70135e-05	479.5	-9.67722e-05	479.5	-4.44411e-05	479.5	-7.92912e-07	479.5	3.16114e-05	479.5	3.56368e-05	479.5	7.69123e-05	479.5	0.000147403	479.5	0.000207
479	-0.01776	479	-0.14405	479	0.0384	692	0.0014		479	1.6501	479	-0.89236	479	-0.02402	479	-0.10332	7.05825	-5.40996	692	0.02326		479	-0.000155218	479	-9.69287e-05	479	-9.60741e-05	479	-9.63274e-05	479	-4.25541e-05	479	-6.45695e-07	479	3.02512e-05	479	3.48092e-05	479	7.47465e-05	479	0.000142967	479	0.000200279
478.5	-0.01084	478.5	-0.13289	478.5	0.04811	693	0.0014		478.5	1.61419	478.5	-0.83056	478.5	-0.0357	478.5	-0.09105	7.08085	-5.09886	693	0.02302		478.5	-0.000147385	478.5	-9.62295e-05	478.5	-9.54623e-05	478.5	-9.58959e-05	478.5	-4.06888e-05	478.5	-5.12355e-07	478.5	2.87981e-05	478.5	3.39035e-05	478.5	7.25979e-05	478.5	0.000138436	478.5	0.000193712
478	-0.00465	478	-0.12198	478	0.05946	694	0.0014		478	1.5683	478	-0.75932	478	-0.04469	478	-0.06078	7.11383	-4.84591	694	0.02274		478	-0.000139051	478	-9.57086e-05	478	-9.50908e-05	478	-9.5548e-05	478	-3.88632e-05	478	-3.84731e-07	478	2.73075e-05	478	3.28758e-05	478	7.0445e-05	478	0.000133963	478	0.000187327
477.5	0.00214	477.5	-0.11305	477.5	0.07168	695	0.00138		477.5	1.53603	477.5	-0.70043	477.5	-0.05005	477.5	-0.02861	7.10584	-4.61551	695	0.02246		477.5	-0.000130349	477.5	-9.51976e-05	477.5	-9.48087e-05	477.5	-9.51398e-05	477.5	-3.71483e-05	477.5	-2.83338e-07	477.5	2.5809e-05	477.5	3.17199e-05	477.5	6.82061e-05	477.5	0.000129608	477.5	0.000181101
477	0.00771	477	-0.10574	477	0.08388	696	0.0014		477	1.51657	477	-0.62809	477	-0.04866	477	0.01876	7.01452	-4.3787	696	0.02219		477	-0.000121408	477	-9.45848e-05	477	-9.44981e-05	477	-9.46868e-05	477	-3.55165e-05	477	-2.261e-07	477	2.43463e-05	477	3.04828e-05	477	6.58691e-05	477	0.000125509	477	0.000175119
476.5	0.01185	476.5	-0.10185	476.5	0.09538	697	0.00139		476.5	1.51159	476.5	-0.56632	476.5	-0.04757	476.5	0.04077	6.84083	-4.09844	697	0.02196		476.5	-0.000112268	476.5	-9.39702e-05	476.5	-9.41826e-05	476.5	-9.41549e-05	476.5	-3.39697e-05	476.5	-2.14534e-07	476.5	2.29249e-05	476.5	2.91415e-05	476.5	6.34324e-05	476.5	0.000121645	476.5	0.000169274
476	0.0144	476	-0.09797	476	0.10575	698	0.00139		476	1.50125	476	-0.51323	476	-0.04158	476	0.05345	6.55188	-3.84352	698	0.02172		476	-0.000102959	476	-9.34758e-05	476	-9.39219e-05	476	-9.36233e-05	476	-3.24757e-05	476	-2.47008e-07	476	2.15758e-05	476	2.77832e-05	476	6.09578e-05	476	0.000117921	476	0.000163663
475.5	0.01664	475.5	-0.09473	475.5	0.11447	699	0.00139		475.5	1.47272	475.5	-0.48219	475.5	-0.0344	475.5	0.05987	6.28333	-3.64824	699	0.02157		475.5	-9.33629e-05	475.5	-9.31296e-05	475.5	-9.37464e-05	475.5	-9.3108e-05	475.5	-3.10161e-05	475.5	-3.06329e-07	475.5	2.02647e-05	475.5	2.62728e-05	475.5	5.84573e-05	475.5	0.000114297	475.5	0.000158277
475	0.01743	475	-0.09234	475	0.12111	700	0.00133		475	1.42267	475	-0.45363	475	-0.02282	475	0.04643	5.94431	-3.47183	700	0.02127		475	-8.35727e-05	475	-9.29607e-05	475	-9.35931e-05	475	-9.25708e-05	475	-2.95822e-05	475	-3.45574e-07	475	1.89649e-05	475	2.46416e-05	475	5.59715e-05	475	0.000110639	475	0.000153021
474.5	0.01922	474.5	-0.0937	474.5	0.12536				474.5	1.3546	474.5	-0.43821	474.5	-0.00814	474.5	0.02255	5.62528	-3.33529				474.5	-7.35975e-05	474.5	-9.29414e-05	474.5	-9.34064e-05	474.5	-9.19648e-05	474.5	-2.80459e-05	474.5	-3.72094e-07	474.5	1.77141e-05	474.5	2.29899e-05	474.5	5.36123e-05	474.5	0.000106993	474.5	0.000147859
474	0.01859	474	-0.09644	474	0.12728				474	1.28757	474	-0.40775	474	0.01162	474	-0.00328	5.27228	-3.24324				474	-6.36506e-05	474	-9.3015e-05	474	-9.31479e-05	474	-9.12653e-05	474	-2.63828e-05	474	-4.13855e-07	474	1.64867e-05	474	2.13789e-05	474	5.13529e-05	474	0.000103515	474	0.000142709
473.5	0.01642	473.5	-0.09942	473.5	0.12686				473.5	1.23714	473.5	-0.35925	473.5	0.03018	473.5	-0.02362	4.88187	-3.19631				473.5	-5.37423e-05	473.5	-9.29022e-05	473.5	-9.27414e-05	473.5	-9.04868e-05	473.5	-2.46198e-05	473.5	-4.55357e-07	473.5	1.53082e-05	473.5	1.99627e-05	473.5	4.91879e-05	473.5	0.000100106	473.5	0.000137492
473	0.01442	473	-0.10333	473	0.12422				473	1.19194	473	-0.29599	473	0.04927	473	-0.02582	4.53507	-3.19194				473	-4.40343e-05	473	-9.25831e-05	473	-9.22263e-05	473	-8.96896e-05	473	-2.28825e-05	473	-4.65054e-07	473	1.41968e-05	473	1.863e-05	473	4.70932e-05	473	9.6784e-05	473	0.000132245
472.5	0.01246	472.5	-0.1076	472.5	0.11968				472.5	1.1295	472.5	-0.23744	472.5	0.06196	472.5	-0.03187	4.23354	-3.23759				472.5	-3.44121e-05	472.5	-9.20005e-05	472.5	-9.15988e-05	472.5	-8.89899e-05	472.5	-2.11946e-05	472.5	-4.415e-07	472.5	1.3107e-05	472.5	1.7298e-05	472.5	4.50691e-05	472.5	9.32287e-05	472.5	0.000127033
472	0.01025	472	-0.11339	472	0.11358				472	1.05634	472	-0.18185	472	0.07405	472	-0.0229	3.98186	-3.28298				472	-2.49762e-05	472	-9.12813e-05	472	-9.0936e-05	472	-8.83399e-05	472	-1.95963e-05	472	-4.28728e-07	472	1.20638e-05	472	1.58722e-05	472	4.30505e-05	472	8.95494e-05	472	0.000121851
471.5	0.00649	471.5	-0.11818	471.5	0.10587				471.5	0.97454	471.5	-0.14026	471.5	0.08199	471.5	-0.00309	3.70181	-3.32875				471.5	-1.5952e-05	471.5	-9.03951e-05	471.5	-9.0139e-05	471.5	-8.77271e-05	471.5	-1.79617e-05	471.5	-4.55831e-07	471.5	1.10549e-05	471.5	1.4354e-05	471.5	4.10768e-05	471.5	8.57347e-05	471.5	0.00011668
471	0.00386	471	-0.12303	471	0.09719				471	0.89749	471	-0.10769	471	0.08988	471	0.03862	3.45784	-3.36373				471	-7.44899e-06	471	-8.92392e-05	471	-8.91161e-05	471	-8.70838e-05	471	-1.63226e-05	471	-5.31491e-07	471	1.00691e-05	471	1.28038e-05	471	3.91597e-05	471	8.18699e-05	471	0.000111438
470.5	0.000368048	470.5	-0.12849	470.5	0.08781				470.5	0.84402	470.5	-0.07135	470.5	0.09479	470.5	0.08202	3.17898	-3.3484				470.5	4.15137e-07	470.5	-8.76129e-05	470.5	-8.78528e-05	470.5	-8.63409e-05	470.5	-1.47095e-05	470.5	-6.28333e-07	470.5	9.12966e-06	470.5	1.13056e-05	470.5	3.73388e-05	470.5	7.80065e-05	470.5	0.000106157
470	-0.00414	470	-0.13191	470	0.07795				470	0.79752	470	-0.02862	470	0.0958	470	0.12767	2.90334	-3.24369				470	7.71713e-06	470	-8.54715e-05	470	-8.63914e-05	470	-8.55412e-05	470	-1.31801e-05	470	-7.33942e-07	470	8.22172e-06	470	9.97374e-06	470	3.5616e-05	470	7.4244e-05	470	0.000100835
469.5	-0.00795	469.5	-0.13446	469.5	0.06773				469.5	0.75429	469.5	0.0453	469.5	0.09601	469.5	0.15518	2.72489	-3.04901				469.5	1.44544e-05	469.5	-8.28844e-05	469.5	-8.4784e-05	469.5	-8.46252e-05	469.5	-1.17644e-05	469.5	-8.07775e-07	469.5	7.35191e-06	469.5	8.77598e-06	469.5	3.39905e-05	469.5	7.06258e-05	469.5	9.5515e-05
469	-0.0108	469	-0.13564	469	0.05734				469	0.7092	469	0.10471	469	0.10082	469	0.1781	2.55505	-2.74434				469	2.0687e-05	469	-7.99411e-05	469	-8.30145e-05	469	-8.36579e-05	469	-1.04425e-05	469	-8.33156e-07	469	6.53072e-06	469	7.64279e-06	469	3.24094e-05	469	6.70785e-05	469	9.01754e-05
468.5	-0.01177	468.5	-0.13567	468.5	0.04709				468.5	0.66203	468.5	0.14832	468.5	0.10663	468.5	0.19373	2.42445	-2.43547				468.5	2.65045e-05	468.5	-7.68025e-05	468.5	-8.1178e-05	468.5	-8.26667e-05	468.5	-9.24789e-06	468.5	-8.31996e-07	468.5	5.77889e-06	468.5	6.42823e-06	468.5	3.08719e-05	468.5	6.35898e-05	468.5	8.48047e-05
468	-0.01229	468	-0.13468	468	0.03716				468	0.63216	468	0.20112	468	0.11242	468	0.19465	2.29664	-2.0455				468	3.18591e-05	468	-7.34307e-05	468	-7.923e-05	468	-8.16352e-05	468	-8.15633e-06	468	-8.03079e-07	468	5.08464e-06	468	5.18989e-06	468	2.9356e-05	468	6.01132e-05	468	7.93995e-05
467.5	-0.01092	467.5	-0.1334	467.5	0.02763				467.5	0.61652	467.5	0.27856	467.5	0.11527	467.5	0.1792	2.1735	-1.57543				467.5	3.68075e-05	467.5	-7.00143e-05	467.5	-7.72372e-05	467.5	-8.0515e-05	467.5	-7.14142e-06	467.5	-7.7586e-07	467.5	4.44067e-06	467.5	3.82872e-06	467.5	2.77515e-05	467.5	5.67084e-05	467.5	7.39659e-05
467	-0.01004	467	-0.13326	467	0.01856				467	0.61061	467	0.36461	467	0.11869	467	0.15542	1.99097	-1.12714				467	4.13073e-05	467	-6.64838e-05	467	-7.51798e-05	467	-7.93936e-05	467	-6.1096e-06	467	-7.49943e-07	467	3.85365e-06	467	2.40309e-06	467	2.6157e-05	467	5.33643e-05	467	6.85491e-05
466.5	-0.0089	466.5	-0.13264	466.5	0.01021				466.5	0.59448	466.5	0.44168	466.5	0.11916	466.5	0.13386	1.81003	-0.70641				466.5	4.53684e-05	466.5	-6.27759e-05	466.5	-7.29995e-05	466.5	-7.82164e-05	466.5	-5.09315e-06	466.5	-7.1667e-07	466.5	3.30498e-06	466.5	9.38726e-07	466.5	2.45948e-05	466.5	5.0112e-05	466.5	6.31095e-05
466	-0.00621	466	-0.13212	466	0.00279				466	0.56161	466	0.48854	466	0.11967	466	0.11154	1.68988	-0.33811				466	4.89704e-05	466	-5.89454e-05	466	-7.07374e-05	466	-7.70676e-05	466	-4.07407e-06	466	-6.67252e-07	466	2.80422e-06	466	-4.5485e-07	466	2.30911e-05	466	4.69769e-05	466	5.77155e-05
465.5	-0.00211	465.5	-0.13297	465.5	-0.00322				465.5	0.51704	465.5	0.52735	465.5	0.11831	465.5	0.08937	1.56511	-0.03003				465.5	5.21958e-05	465.5	-5.50511e-05	465.5	-6.84381e-05	465.5	-7.60177e-05	465.5	-3.1434e-06	465.5	-6.0031e-07	465.5	2.32621e-06	465.5	-1.85378e-06	465.5	2.16225e-05	465.5	4.39583e-05	465.5	5.23756e-05
465	0.00084428	465	-0.13564	465	-0.00747				465	0.4727	465	0.55391	465	0.11787	465	0.07828	1.3996	0.21112				465	5.5175e-05	465	-5.11949e-05	465	-6.61023e-05	465	-7.50981e-05	465	-2.29402e-06	465	-4.91598e-07	465	1.86e-06	465	-3.29473e-06	465	2.02563e-05	465	4.1091e-05	465	4.71325e-05
464.5	0.00236	464.5	-0.13911	464.5	-0.0098				464.5	0.43229	464.5	0.58093	464.5	0.10878	464.5	0.07016	1.22272	0.41907				464.5	5.79819e-05	464.5	-4.73385e-05	464.5	-6.37915e-05	464.5	-7.43049e-05	464.5	-1.51496e-06	464.5	-3.34513e-07	464.5	1.42783e-06	464.5	-4.78901e-06	464.5	1.90288e-05	464.5	3.83405e-05	464.5	4.20231e-05
464	0.00304	464	-0.14241	464	-0.01018				464	0.39429	464	0.62241	464	0.09987	464	0.07015	1.04513	0.61437				464	6.0717e-05	464	-4.35098e-05	464	-6.16055e-05	464	-7.34953e-05	464	-8.4001e-07	464	-1.63491e-07	464	1.0324e-06	464	-6.32962e-06	464	1.79703e-05	464	3.57701e-05	464	3.70936e-05
463.5	0.00389	463.5	-0.14638	463.5	-0.00875				463.5	0.36309	463.5	0.65876	463.5	0.09073	463.5	0.06644	0.85611	0.72643				463.5	6.32667e-05	463.5	-3.97523e-05	463.5	-5.95593e-05	463.5	-7.26953e-05	463.5	-2.00052e-07	463.5	8.78929e-09	463.5	6.55119e-07	463.5	-7.89578e-06	463.5	1.70325e-05	463.5	3.33823e-05	463.5	3.23786e-05
463	0.00546	463	-0.14886	463	-0.00546				463	0.32675	463	0.6713	463	0.07624	463	0.05987	0.72024	0.87559				463	6.56829e-05	463	-3.61133e-05	463	-5.77482e-05	463	-7.19252e-05	463	3.27282e-07	463	1.67217e-07	463	2.35083e-07	463	-9.35319e-06	463	1.6143e-05	463	3.11535e-05	463	2.79162e-05
462.5	0.00713	462.5	-0.14989	462.5	-0.000544352				462.5	0.2778	462.5	0.66656	462.5	0.05927	462.5	0.05922	0.66544	0.99641				462.5	6.78789e-05	462.5	-3.25644e-05	462.5	-5.60179e-05	462.5	-7.12684e-05	462.5	7.91541e-07	462.5	3.11352e-07	462.5	-2.42826e-07	462.5	-1.06628e-05	462.5	1.53048e-05	462.5	2.90837e-05	462.5	2.37047e-05
462	0.00823	462	-0.15087	462	0.00578				462	0.21966	462	0.66941	462	0.03804	462	0.05502	0.58768	1.16016				462	6.9882e-05	462	-2.91255e-05	462	-5.43303e-05	462	-7.06942e-05	462	1.12872e-06	462	4.06757e-07	462	-7.78068e-07	462	-1.186e-05	462	1.44951e-05	462	2.72178e-05	462	1.97159e-05
461.5	0.00888	461.5	-0.1508	461.5	0.01289				461.5	0.14541	461.5	0.67215	461.5	0.01827	461.5	0.03779	0.50543	1.2779				461.5	7.16225e-05	461.5	-2.57838e-05	461.5	-5.26609e-05	461.5	-7.02652e-05	461.5	1.32659e-06	461.5	4.68419e-07	461.5	-1.34339e-06	461.5	-1.30463e-05	461.5	1.3675e-05	461.5	2.54942e-05	461.5	1.59254e-05
461	0.0094	461	-0.14929	461	0.02076				461	0.08502	461	0.66385	461	0.00112	461	0.01389	0.42904	1.46608				461	7.3123e-05	461	-2.26181e-05	461	-5.10692e-05	461	-6.98403e-05	461	1.36419e-06	461	4.79625e-07	461	-1.9356e-06	461	-1.43985e-05	461	1.27809e-05	461	2.39293e-05	461	1.24038e-05
460.5	0.01034	460.5	-0.14539	460.5	0.02897				460.5	0.04397	460.5	0.65513	460.5	-0.01595	460.5	-0.01049	0.31181	1.64803				460.5	7.44231e-05	460.5	-1.95931e-05	460.5	-4.95138e-05	460.5	-6.93698e-05	460.5	1.30106e-06	460.5	4.15238e-07	460.5	-2.53001e-06	460.5	-1.58891e-05	460.5	1.1749e-05	460.5	2.23669e-05	460.5	9.13159e-06
460	0.01088	460	-0.14109	460	0.03709				460	0.02417	460	0.65584	460	-0.02838	460	-0.02129	0.20234	1.79671				460	7.55734e-05	460	-1.66882e-05	460	-4.79296e-05	460	-6.88719e-05	460	1.23041e-06	460	2.81928e-07	460	-3.1103e-06	460	-1.74049e-05	460	1.06153e-05	460	2.08679e-05	460	6.08428e-06
459.5	0.01016	459.5	-0.13666	459.5	0.04502				459.5	0.00696	459.5	0.65276	459.5	-0.03854	459.5	-0.02792	0.05049	1.99859				459.5	7.66521e-05	459.5	-1.38943e-05	459.5	-4.62383e-05	459.5	-6.82372e-05	459.5	1.14979e-06	459.5	8.86669e-08	459.5	-3.68814e-06	459.5	-1.89652e-05	459.5	9.36737e-06	459.5	1.93914e-05	459.5	3.25634e-06
459	0.00895	459	-0.13175	459	0.05272				459	-0.02756	459	0.65423	459	-0.04578	459	-0.03512	-0.06901	2.13374				459	7.76199e-05	459	-1.11806e-05	459	-4.43234e-05	459	-6.75557e-05	459	1.1021e-06	459	-1.25761e-07	459	-4.25292e-06	459	-2.05551e-05	459	8.06944e-06	459	1.78585e-05	459	6.34984e-07
458.5	0.00712	458.5	-0.12702	458.5	0.05998				458.5	-0.08117	458.5	0.64212	458.5	-0.05212	458.5	-0.0425	-0.25584	2.26506				458.5	7.84392e-05	458.5	-8.4867e-06	458.5	-4.22441e-05	458.5	-6.68395e-05	458.5	1.0578e-06	458.5	-3.33096e-07	458.5	-4.81624e-06	458.5	-2.2147e-05	458.5	6.68703e-06	458.5	1.62806e-05	458.5	-1.77546e-06
458	0.0053	458	-0.12322	458	0.06632				458	-0.11702	458	0.62773	458	-0.05774	458	-0.05118	-0.45875	2.36957				458	7.90577e-05	458	-5.67516e-06	458	-3.99563e-05	458	-6.61305e-05	458	1.07051e-06	458	-5.27912e-07	458	-5.35271e-06	458	-2.37016e-05	458	5.25185e-06	458	1.45977e-05	458	-3.96116e-06
457.5	0.00403	457.5	-0.12135	457.5	0.07143				457.5	-0.14296	457.5	0.60382	457.5	-0.06255	457.5	-0.0621	-0.60895	2.48796				457.5	7.94238e-05	457.5	-2.86151e-06	457.5	-3.75775e-05	457.5	-6.54366e-05	457.5	1.11721e-06	457.5	-7.19494e-07	457.5	-5.90311e-06	457.5	-2.5272e-05	457.5	3.75438e-06	457.5	1.28156e-05	457.5	-5.96567e-06
457	0.00303	457	-0.118	457	0.07511				457	-0.14769	457	0.56622	457	-0.07313	457	-0.07773	-0.79081	2.60348				457	7.94984e-05	457	-1.95912e-07	457	-3.52325e-05	457	-6.47236e-05	457	1.14211e-06	457	-9.27009e-07	457	-6.45607e-06	457	-2.69632e-05	457	2.16968e-06	457	1.09051e-05	457	-7.81748e-06
456.5	0.00201	456.5	-0.11556	456.5	0.07755				456.5	-0.16342	456.5	0.52595	456.5	-0.08319	456.5	-0.09726	-0.88481	2.65139				456.5	7.93131e-05	456.5	2.22154e-06	456.5	-3.3048e-05	456.5	-6.40186e-05	456.5	1.16573e-06	456.5	-1.15537e-06	456.5	-6.98877e-06	456.5	-2.88867e-05	456.5	5.26685e-07	456.5	8.77144e-06	456.5	-9.56008e-06
456	0.000303772	456	-0.11432	456	0.07877				456	-0.18902	456	0.50869	456	-0.09093	456	-0.11419	-0.99679	2.68755				456	7.87703e-05	456	4.44593e-06	456	-3.10349e-05	456	-6.327e-05	456	1.16393e-06	456	-1.39198e-06	456	-7.48149e-06	456	-3.09769e-05	456	-1.24807e-06	456	6.43733e-06	456	-1.12146e-05
455.5	0.00102	455.5	-0.11369	455.5	0.07915				455.5	-0.22014	455.5	0.48439	455.5	-0.099	455.5	-0.1224	-1.03554	2.69758				455.5	7.79228e-05	455.5	6.62262e-06	455.5	-2.90974e-05	455.5	-6.255e-05	455.5	1.21909e-06	455.5	-1.6131e-06	455.5	-7.90949e-06	455.5	-3.31251e-05	455.5	-3.19036e-06	455.5	3.79722e-06	455.5	-1.27783e-05
455	0.00114	455	-0.11457	455	0.07849				455	-0.24714	455	0.48142	455	-0.10573	455	-0.12824	-1.02746	2.76808				455	7.68363e-05	455	8.68242e-06	455	-2.7284e-05	455	-6.18115e-05	455	1.34994e-06	455	-1.79164e-06	455	-8.33248e-06	455	-3.52515e-05	455	-5.33168e-06	455	1.02745e-06	455	-1.42878e-05
454.5	0.00158	454.5	-0.11644	454.5	0.07667				454.5	-0.25774	454.5	0.48753	454.5	-0.10637	454.5	-0.13155	-0.97029	2.87756				454.5	7.56011e-05	454.5	1.06927e-05	454.5	-2.56456e-05	454.5	-6.10649e-05	454.5	1.6317e-06	454.5	-1.95431e-06	454.5	-8.80255e-06	454.5	-3.72946e-05	454.5	-7.6028e-06	454.5	-1.8298e-06	454.5	-1.57789e-05
454	0.00196	454	-0.11822	454	0.07376				454	-0.2543	454	0.50618	454	-0.10578	454	-0.12595	-0.89953	2.98073				454	7.42281e-05	454	1.25708e-05	454	-2.41974e-05	454	-6.02476e-05	454	1.99154e-06	454	-2.11082e-06	454	-9.32057e-06	454	-3.92787e-05	454	-9.98748e-06	454	-4.64458e-06	454	-1.72952e-05
453.5	0.00318	453.5	-0.11862	453.5	0.0702				453.5	-0.24378	453.5	0.54773	453.5	-0.10109	453.5	-0.10668	-0.84218	3.08089				453.5	7.27179e-05	453.5	1.43042e-05	453.5	-2.28636e-05	453.5	-5.93204e-05	453.5	2.39469e-06	453.5	-2.26693e-06	453.5	-9.85485e-06	453.5	-4.13168e-05	453.5	-1.24194e-05	453.5	-7.40876e-06	453.5	-1.88039e-05
453	0.00293	453	-0.12043	453	0.06612				453	-0.24547	453	0.60536	453	-0.09371	453	-0.0852	-0.75019	3.19837				453	7.1105e-05	453	1.59391e-05	453	-2.15844e-05	453	-5.8303e-05	453	2.80704e-06	453	-2.4282e-06	453	-1.03618e-05	453	-4.33977e-05	453	-1.49606e-05	453	-1.01399e-05	453	-2.02872e-05
452.5	0.00201	452.5	-0.12461	452.5	0.06144				452.5	-0.26242	452.5	0.66956	452.5	-0.08582	452.5	-0.06813	-0.75137	3.3491				452.5	6.93261e-05	452.5	1.75083e-05	452.5	-2.03651e-05	452.5	-5.72049e-05	452.5	3.23226e-06	452.5	-2.5973e-06	452.5	-1.08328e-05	452.5	-4.55251e-05	452.5	-1.75677e-05	452.5	-1.28907e-05	452.5	-2.17267e-05
452	0.00268	452	-0.12965	452	0.05621				452	-0.29267	452	0.70526	452	-0.07278	452	-0.06382	-0.73134	3.45209				452	6.74319e-05	452	1.90689e-05	452	-1.91848e-05	452	-5.61314e-05	452	3.67746e-06	452	-2.80062e-06	452	-1.12919e-05	452	-4.75689e-05	452	-2.02577e-05	452	-1.56506e-05	452	-2.31091e-05
451.5	0.00214	451.5	-0.13413	451.5	0.05057				451.5	-0.31256	451.5	0.72678	451.5	-0.05909	451.5	-0.05898	-0.73556	3.50081				451.5	6.54156e-05	451.5	2.06094e-05	451.5	-1.80057e-05	451.5	-5.50386e-05	451.5	4.13743e-06	451.5	-3.01128e-06	451.5	-1.17407e-05	451.5	-4.95339e-05	451.5	-2.29528e-05	451.5	-1.83367e-05	451.5	-2.44663e-05
451	0.00245	451	-0.13784	451	0.04465				451	-0.31748	451	0.7373	451	-0.04376	451	-0.05485	-0.74553	3.55167				451	6.33282e-05	451	2.22195e-05	451	-1.67612e-05	451	-5.39966e-05	451	4.66311e-06	451	-3.19178e-06	451	-1.21577e-05	451	-5.12963e-05	451	-2.55902e-05	451	-2.08704e-05	451	-2.57778e-05
450.5	0.00202	450.5	-0.14055	450.5	0.03844				450.5	-0.3045	450.5	0.74868	450.5	-0.02763	450.5	-0.05315	-0.72492	3.5				450.5	6.1274e-05	450.5	2.3886e-05	450.5	-1.54826e-05	450.5	-5.29543e-05	450.5	5.23604e-06	450.5	-3.32956e-06	450.5	-1.25054e-05	450.5	-5.28637e-05	450.5	-2.81341e-05	450.5	-2.32332e-05	450.5	-2.70232e-05
450	0.000564693	450	-0.14367	450	0.03242				450	-0.27621	450	0.75977	450	-0.01139	450	-0.0573	-0.69095	3.38866				450	5.93522e-05	450	2.56016e-05	450	-1.42023e-05	450	-5.18752e-05	450	5.84152e-06	450	-3.40002e-06	450	-1.27781e-05	450	-5.41996e-05	450	-3.05186e-05	450	-2.54536e-05	450	-2.81761e-05
449.5	-0.00216	449.5	-0.14681	449.5	0.027				449.5	-0.23986	449.5	0.76958	449.5	0.0032	449.5	-0.04397	-0.63946	3.1533				449.5	5.76622e-05	449.5	2.73344e-05	449.5	-1.29129e-05	449.5	-5.0683e-05	449.5	6.41978e-06	449.5	-3.42787e-06	449.5	-1.30018e-05	449.5	-5.53849e-05	449.5	-3.27266e-05	449.5	-2.7573e-05	449.5	-2.91445e-05
449	-0.00557	449	-0.15099	449	0.02219				449	-0.21543	449	0.81275	449	0.01519	449	-0.02567	-0.63983	2.83479				449	5.62019e-05	449	2.89744e-05	449	-1.16425e-05	449	-4.94625e-05	449	6.92819e-06	449	-3.42886e-06	449	-1.31925e-05	449	-5.64109e-05	449	-3.48033e-05	449	-2.96291e-05	449	-2.98943e-05
448.5	-0.00875	448.5	-0.15332	448.5	0.01809				448.5	-0.18826	448.5	0.82215	448.5	0.0259	448.5	-0.00361	-0.59867	2.47811				448.5	5.49135e-05	448.5	3.0455e-05	448.5	-1.05531e-05	448.5	-4.8212e-05	448.5	7.38814e-06	448.5	-3.40573e-06	448.5	-1.33405e-05	448.5	-5.72447e-05	448.5	-3.67104e-05	448.5	-3.15784e-05	448.5	-3.04542e-05
448	-0.01253	448	-0.1553	448	0.01479				448	-0.17394	448	0.81825	448	0.03253	448	0.02342	-0.534	2.14975				448	5.37372e-05	448	3.17683e-05	448	-9.6464e-06	448	-4.69703e-05	448	7.80945e-06	448	-3.34484e-06	448	-1.34553e-05	448	-5.78293e-05	448	-3.84287e-05	448	-3.34751e-05	448	-3.08825e-05
447.5	-0.01783	447.5	-0.15585	447.5	0.01249				447.5	-0.1666	447.5	0.81412	447.5	0.03573	447.5	0.05049	-0.51932	1.9015				447.5	5.25327e-05	447.5	3.2933e-05	447.5	-8.89862e-06	447.5	-4.57807e-05	447.5	8.21919e-06	447.5	-3.23106e-06	447.5	-1.35365e-05	447.5	-5.81498e-05	447.5	-3.99737e-05	447.5	-3.52879e-05	447.5	-3.12273e-05
447	-0.02209	447	-0.15628	447	0.01151				447	-0.14903	447	0.8103	447	0.038	447	0.08293	-0.52035	1.69781				447	5.13502e-05	447	3.39346e-05	447	-8.24943e-06	447	-4.46373e-05	447	8.60642e-06	447	-3.05286e-06	447	-1.35883e-05	447	-5.8215e-05	447	-4.14101e-05	447	-3.69673e-05	447	-3.15074e-05
446.5	-0.02414	446.5	-0.15706	446.5	0.01216				446.5	-0.13982	446.5	0.8071	446.5	0.03834	446.5	0.11072	-0.56001	1.60852				446.5	5.02575e-05	446.5	3.48286e-05	446.5	-7.65704e-06	446.5	-4.34901e-05	446.5	8.99095e-06	446.5	-2.80834e-06	446.5	-1.36046e-05	446.5	-5.81502e-05	446.5	-4.28102e-05	446.5	-3.85215e-05	446.5	-3.16983e-05
446	-0.02632	446	-0.15779	446	0.0144				446	-0.14062	446	0.78	446	0.03196	446	0.12667	-0.56848	1.62528				446	4.93433e-05	446	3.56762e-05	446	-7.17319e-06	446	-4.2276e-05	446	9.34531e-06	446	-2.50365e-06	446	-1.36005e-05	446	-5.79518e-05	446	-4.41733e-05	446	-3.99401e-05	446	-3.17583e-05
445.5	-0.02814	445.5	-0.15831	445.5	0.01823				445.5	-0.1639	445.5	0.76541	445.5	0.0277	445.5	0.12615	-0.66147	1.7797				445.5	4.86332e-05	445.5	3.6499e-05	445.5	-6.83588e-06	445.5	-4.1005e-05	445.5	9.61602e-06	445.5	-2.1459e-06	445.5	-1.35599e-05	445.5	-5.76513e-05	445.5	-4.54017e-05	445.5	-4.11409e-05	445.5	-3.16604e-05
445	-0.02938	445	-0.15735	445	0.02325				445	-0.19966	445	0.74102	445	0.02403	445	0.11522	-0.68783	2.07259				445	4.80619e-05	445	3.73838e-05	445	-6.60767e-06	445	-3.96712e-05	445	9.78549e-06	445	-1.73693e-06	445	-1.34904e-05	445	-5.71847e-05	445	-4.64509e-05	445	-4.22622e-05	445	-3.14365e-05
444.5	-0.02917	444.5	-0.15583	444.5	0.02928				444.5	-0.23332	444.5	0.71321	444.5	0.02552	444.5	0.10465	-0.68411	2.35687				444.5	4.75964e-05	444.5	3.83489e-05	444.5	-6.40739e-06	444.5	-3.82986e-05	444.5	9.85571e-06	444.5	-1.32225e-06	444.5	-1.33723e-05	444.5	-5.65072e-05	444.5	-4.73469e-05	444.5	-4.32793e-05	444.5	-3.11309e-05
444	-0.02825	444	-0.15251	444	0.03612				444	-0.25352	444	0.69242	444	0.02776	444	0.07525	-0.64398	2.72047				444	4.7227e-05	444	3.9368e-05	444	-6.19519e-06	444	-3.6895e-05	444	9.88783e-06	444	-9.43508e-07	444	-1.32138e-05	444	-5.56765e-05	444	-4.81204e-05	444	-4.41996e-05	444	-3.07873e-05
443.5	-0.02554	443.5	-0.14902	443.5	0.0436				443.5	-0.28216	443.5	0.64577	443.5	0.02563	443.5	0.03024	-0.54642	3.01328				443.5	4.69587e-05	443.5	4.0364e-05	443.5	-5.93554e-06	443.5	-3.54815e-05	443.5	9.89272e-06	443.5	-6.21418e-07	443.5	-1.30071e-05	443.5	-5.47069e-05	443.5	-4.87641e-05	443.5	-4.51164e-05	443.5	-3.04009e-05
443	-0.02191	443	-0.14542	443	0.05115				443	-0.3029	443	0.59001	443	0.02083	443	-0.02205	-0.39955	3.20219				443	4.67558e-05	443	4.12518e-05	443	-5.71184e-06	443	-3.39626e-05	443	9.81513e-06	443	-3.21659e-07	443	-1.27673e-05	443	-5.3689e-05	443	-4.92633e-05	443	-4.59106e-05	443	-2.99581e-05
442.5	-0.0179	442.5	-0.14147	442.5	0.05824				442.5	-0.35751	442.5	0.51675	442.5	0.01363	442.5	-0.0582	-0.30175	3.27895				442.5	4.65729e-05	442.5	4.20623e-05	442.5	-5.54133e-06	442.5	-3.24068e-05	442.5	9.66573e-06	442.5	-3.92724e-08	442.5	-1.24715e-05	442.5	-5.26299e-05	442.5	-4.96295e-05	442.5	-4.66601e-05	442.5	-2.94572e-05
442	-0.01449	442	-0.1378	442	0.0646				442	-0.3956	442	0.44959	442	0.0021	442	-0.08721	-0.19741	3.26053				442	4.63796e-05	442	4.27996e-05	442	-5.44575e-06	442	-3.08072e-05	442	9.44531e-06	442	2.32446e-07	442	-1.21153e-05	442	-5.15602e-05	442	-4.98808e-05	442	-4.73358e-05	442	-2.88846e-05
441.5	-0.00882	441.5	-0.13208	441.5	0.06985				441.5	-0.42728	441.5	0.41512	441.5	-0.01445	441.5	-0.10369	-0.09136	3.18816				441.5	4.61581e-05	441.5	4.33952e-05	441.5	-5.55974e-06	441.5	-2.91979e-05	441.5	9.1741e-06	441.5	5.03584e-07	441.5	-1.1713e-05	441.5	-5.05654e-05	441.5	-5.00502e-05	441.5	-4.80138e-05	441.5	-2.82573e-05
441	-0.00181	441	-0.12651	441	0.07345				441	-0.44716	441	0.39723	441	-0.03154	441	-0.12155	-0.02923	3.06359				441	4.59491e-05	441	4.38691e-05	441	-5.84917e-06	441	-2.76905e-05	441	8.8714e-06	441	7.4703e-07	441	-1.1264e-05	441	-4.95674e-05	441	-5.01077e-05	441	-4.87505e-05	441	-2.75473e-05
440.5	0.00388	440.5	-0.12177	440.5	0.07543				440.5	-0.4607	440.5	0.38513	440.5	-0.04992	440.5	-0.11846	-0.02663	2.94048				440.5	4.56789e-05	440.5	4.4234e-05	440.5	-6.33611e-06	440.5	-2.62649e-05	440.5	8.49211e-06	440.5	9.85959e-07	440.5	-1.07816e-05	440.5	-4.85837e-05	440.5	-5.00798e-05	440.5	-4.95504e-05	440.5	-2.67466e-05
440	0.00977	440	-0.1184	440	0.07629				440	-0.47729	440	0.36237	440	-0.06734	440	-0.09581	-0.00861	2.79922				440	4.52805e-05	440	4.45525e-05	440	-6.86659e-06	440	-2.48906e-05	440	8.12446e-06	440	1.21588e-06	440	-1.02402e-05	440	-4.75626e-05	440	-4.99085e-05	440	-5.04168e-05	440	-2.59105e-05
439.5	0.01449	439.5	-0.11754	439.5	0.07605				439.5	-0.49567	439.5	0.35394	439.5	-0.0777	439.5	-0.06519	-0.02937	2.60415				439.5	4.47002e-05	439.5	4.48386e-05	439.5	-7.5079e-06	439.5	-2.35349e-05	439.5	7.77038e-06	439.5	1.44615e-06	439.5	-9.65248e-06	439.5	-4.65391e-05	439.5	-4.96188e-05	439.5	-5.12859e-05	439.5	-2.50185e-05
439	0.01915	439	-0.11703	439	0.07466				439	-0.51268	439	0.36094	439	-0.08635	439	-0.03864	-0.05138	2.40399				439	4.39446e-05	439	4.50523e-05	439	-8.29781e-06	439	-2.21726e-05	439	7.40307e-06	439	1.67725e-06	439	-9.00761e-06	439	-4.55542e-05	439	-4.9237e-05	439	-5.21389e-05	439	-2.40993e-05
438.5	0.02142	438.5	-0.11846	438.5	0.07241				438.5	-0.49836	438.5	0.37001	438.5	-0.09819	438.5	-0.02983	-0.09663	2.19456				438.5	4.30918e-05	438.5	4.52491e-05	438.5	-9.19408e-06	438.5	-2.0826e-05	438.5	7.02942e-06	438.5	1.90668e-06	438.5	-8.32615e-06	438.5	-4.46055e-05	438.5	-4.87545e-05	438.5	-5.30602e-05	438.5	-2.31247e-05
438	0.0209	438	-0.1196	438	0.06954				438	-0.46772	438	0.37686	438	-0.10995	438	-0.02898	-0.0903	1.9574				438	4.21374e-05	438	4.54816e-05	438	-1.01637e-05	438	-1.94417e-05	438	6.68043e-06	438	2.10766e-06	438	-7.61737e-06	438	-4.37605e-05	438	-4.824e-05	438	-5.39394e-05	438	-2.21317e-05
437.5	0.02008	437.5	-0.12181	437.5	0.06624				437.5	-0.42594	437.5	0.3908	437.5	-0.11332	437.5	-0.04312	-0.05808	1.66482				437.5	4.11448e-05	437.5	4.57898e-05	437.5	-1.12561e-05	437.5	-1.80419e-05	437.5	6.41834e-06	437.5	2.26813e-06	437.5	-6.90733e-06	437.5	-4.29643e-05	437.5	-4.76496e-05	437.5	-5.47249e-05	437.5	-2.11474e-05
437	0.01793	437	-0.12555	437	0.06279				437	-0.37092	437	0.4189	437	-0.11785	437	-0.07461	0.0366	1.48419				437	4.00819e-05	437	4.6096e-05	437	-1.24169e-05	437	-1.66076e-05	437	6.16189e-06	437	2.38256e-06	437	-6.23255e-06	437	-4.21186e-05	437	-4.69577e-05	437	-5.52935e-05	437	-2.01603e-05
436.5	0.01566	436.5	-0.12928	436.5	0.05938				436.5	-0.31199	436.5	0.45851	436.5	-0.11959	436.5	-0.11258	0.15032	1.30875				436.5	3.89391e-05	436.5	4.63754e-05	436.5	-1.36416e-05	436.5	-1.52159e-05	436.5	5.86842e-06	436.5	2.48087e-06	436.5	-5.56625e-06	436.5	-4.1212e-05	436.5	-4.61559e-05	436.5	-5.56306e-05	436.5	-1.91633e-05
436	0.01357	436	-0.13383	436	0.0561				436	-0.24323	436	0.48622	436	-0.11513	436	-0.1385	0.25867	1.02884				436	3.77535e-05	436	4.66432e-05	436	-1.49822e-05	436	-1.38023e-05	436	5.49403e-06	436	2.58585e-06	436	-4.88793e-06	436	-4.02321e-05	436	-4.52916e-05	436	-5.57559e-05	436	-1.81218e-05
435.5	0.01089	435.5	-0.13597	435.5	0.05295				435.5	-0.21114	435.5	0.51322	435.5	-0.10587	435.5	-0.1526	0.34793	0.76652				435.5	3.65094e-05	435.5	4.69627e-05	435.5	-1.64122e-05	435.5	-1.23871e-05	435.5	5.11245e-06	435.5	2.70137e-06	435.5	-4.17937e-06	435.5	-3.92066e-05	435.5	-4.433e-05	435.5	-5.56902e-05	435.5	-1.70437e-05
435	0.00956	435	-0.1381	435	0.04993				435	-0.19382	435	0.515	435	-0.09008	435	-0.15285	0.40839	0.59019				435	3.53e-05	435	4.72621e-05	435	-1.79105e-05	435	-1.09897e-05	435	4.77374e-06	435	2.81139e-06	435	-3.44771e-06	435	-3.81576e-05	435	-4.33249e-05	435	-5.53832e-05	435	-1.59349e-05
434.5	0.00909	434.5	-0.13798	434.5	0.04735				434.5	-0.1746	434.5	0.51613	434.5	-0.07528	434.5	-0.1451	0.50522	0.50052				434.5	3.42228e-05	434.5	4.74976e-05	434.5	-1.9442e-05	434.5	-9.63737e-06	434.5	4.53605e-06	434.5	2.88019e-06	434.5	-2.725e-06	434.5	-3.71685e-05	434.5	-4.22913e-05	434.5	-5.4862e-05	434.5	-1.47936e-05
434	0.00752	434	-0.13799	434	0.04519				434	-0.15719	434	0.52617	434	-0.06346	434	-0.13406	0.59205	0.44103				434	3.33106e-05	434	4.76736e-05	434	-2.09583e-05	434	-8.3462e-06	434	4.38228e-06	434	2.91883e-06	434	-2.01845e-06	434	-3.62906e-05	434	-4.12614e-05	434	-5.41645e-05	434	-1.36485e-05
433.5	0.00709	433.5	-0.1371	433.5	0.04384				433.5	-0.11724	433.5	0.52446	433.5	-0.05439	433.5	-0.1135	0.7008	0.35655				433.5	3.25184e-05	433.5	4.7745e-05	433.5	-2.24932e-05	433.5	-7.09002e-06	433.5	4.28106e-06	433.5	2.93344e-06	433.5	-1.3148e-06	433.5	-3.5612e-05	433.5	-4.02293e-05	433.5	-5.33498e-05	433.5	-1.25047e-05
433	0.00623	433	-0.13617	433	0.0433				433	-0.07448	433	0.54012	433	-0.04524	433	-0.09308	0.79209	0.30882				433	3.17807e-05	433	4.77147e-05	433	-2.40913e-05	433	-5.94273e-06	433	4.20174e-06	433	2.93638e-06	433	-6.04258e-07	433	-3.51081e-05	433	-3.92119e-05	433	-5.24612e-05	433	-1.1339e-05
432.5	0.00618	432.5	-0.13256	432.5	0.04345				432.5	-0.0399	432.5	0.54239	432.5	-0.04216	432.5	-0.06283	0.92042	0.12429				432.5	3.10553e-05	432.5	4.75479e-05	432.5	-2.57936e-05	432.5	-4.90419e-06	432.5	4.1489e-06	432.5	2.92364e-06	432.5	1.28797e-07	432.5	-3.47674e-05	432.5	-3.81697e-05	432.5	-5.14842e-05	432.5	-1.01108e-05
432	0.00499	432	-0.12706	432	0.04421				432	-0.01662	432	0.51667	432	-0.04451	432	-0.04265	1.00309	-0.10167				432	3.02843e-05	432	4.72698e-05	432	-2.75347e-05	432	-3.97648e-06	432	4.12332e-06	432	2.88774e-06	432	8.73645e-07	432	-3.45147e-05	432	-3.71106e-05	432	-5.03728e-05	432	-8.78245e-06
431.5	0.00454	431.5	-0.12191	431.5	0.0454				431.5	-0.00536	431.5	0.49399	431.5	-0.0474	431.5	-0.03174	1.11784	-0.35939				431.5	2.95429e-05	431.5	4.68973e-05	431.5	-2.92975e-05	431.5	-3.12825e-06	431.5	4.14868e-06	431.5	2.84424e-06	431.5	1.62767e-06	431.5	-3.43368e-05	431.5	-3.59893e-05	431.5	-4.9083e-05	431.5	-7.33528e-06
431	0.00352	431	-0.11721	431	0.04705				431	0.00882	431	0.46823	431	-0.05247	431	-0.0148	1.15873	-0.55909				431	2.88338e-05	431	4.6374e-05	431	-3.10696e-05	431	-2.36156e-06	431	4.24051e-06	431	2.81156e-06	431	2.3924e-06	431	-3.42198e-05	431	-3.48144e-05	431	-4.76879e-05	431	-5.72748e-06
430.5	0.00239	430.5	-0.1133	430.5	0.04927				430.5	0.02312	430.5	0.46025	430.5	-0.05279	430.5	0.00241	1.16444	-0.69848				430.5	2.82359e-05	430.5	4.57925e-05	430.5	-3.28218e-05	430.5	-1.63218e-06	430.5	4.45041e-06	430.5	2.78056e-06	430.5	3.17013e-06	430.5	-3.41108e-05	430.5	-3.35674e-05	430.5	-4.6166e-05	430.5	-4.00352e-06
430	0.000579275	430	-0.10969	430	0.05228				430	0.04452	430	0.45354	430	-0.05439	430	0.01704	1.1267	-0.7647				430	2.77098e-05	430	4.52669e-05	430	-3.44864e-05	430	-9.42167e-07	430	4.72627e-06	430	2.76386e-06	430	3.93559e-06	430	-3.39646e-05	430	-3.2263e-05	430	-4.45446e-05	430	-2.17384e-06
429.5	0.000886268	429.5	-0.10679	429.5	0.05572				429.5	0.06798	429.5	0.46841	429.5	-0.05524	429.5	0.02646	1.07378	-0.77902				429.5	2.7193e-05	429.5	4.47752e-05	429.5	-3.60464e-05	429.5	-3.3316e-07	429.5	5.03266e-06	429.5	2.74668e-06	429.5	4.71194e-06	429.5	-3.37646e-05	429.5	-3.08868e-05	429.5	-4.27822e-05	429.5	-2.49952e-07
429	0.00218	429	-0.10352	429	0.0592				429	0.10049	429	0.48455	429	-0.0548	429	0.03286	0.98191	-0.84266				429	2.66462e-05	429	4.4318e-05	429	-3.74533e-05	429	2.41487e-07	429	5.32131e-06	429	2.71941e-06	429	5.51382e-06	429	-3.35665e-05	429	-2.93552e-05	429	-4.08821e-05	429	1.77707e-06
428.5	0.0027	428.5	-0.10018	428.5	0.06277				428.5	0.12276	428.5	0.4665	428.5	-0.04621	428.5	0.02976	0.78497	-0.84372				428.5	2.6101e-05	428.5	4.38004e-05	428.5	-3.86775e-05	428.5	7.76392e-07	428.5	5.54925e-06	428.5	2.68319e-06	428.5	6.35043e-06	428.5	-3.34194e-05	428.5	-2.76996e-05	428.5	-3.88945e-05	428.5	3.92685e-06
428	0.00612	428	-0.09802	428	0.06631				428	0.14531	428	0.44442	428	-0.0382	428	0.02495	0.56723	-0.70714				428	2.55666e-05	428	4.32231e-05	428	-3.96848e-05	428	1.27974e-06	428	5.72448e-06	428	2.62991e-06	428	7.20289e-06	428	-3.332e-05	428	-2.59524e-05	428	-3.68836e-05	428	6.17464e-06
427.5	0.0096	427.5	-0.09623	427.5	0.06953				427.5	0.16568	427.5	0.40075	427.5	-0.02924	427.5	0.00928	0.49206	-0.46522				427.5	2.50234e-05	427.5	4.25983e-05	427.5	-4.04674e-05	427.5	1.70794e-06	427.5	5.83571e-06	427.5	2.55971e-06	427.5	8.05559e-06	427.5	-3.32341e-05	427.5	-2.42041e-05	427.5	-3.48439e-05	427.5	8.48707e-06
427	0.01292	427	-0.09493	427	0.07212				427	0.1827	427	0.3746	427	-0.02776	427	-0.01702	0.4513	-0.23105				427	2.44307e-05	427	4.19266e-05	427	-4.11191e-05	427	2.01171e-06	427	5.90311e-06	427	2.48158e-06	427	8.87327e-06	427	-3.32324e-05	427	-2.24369e-05	427	-3.27652e-05	427	1.08197e-05
426.5	0.01598	426.5	-0.09477	426.5	0.07396				426.5	0.21814	426.5	0.34398	426.5	-0.02611	426.5	-0.05432	0.47438	-0.02623				426.5	2.37854e-05	426.5	4.12216e-05	426.5	-4.16336e-05	426.5	2.10572e-06	426.5	5.9527e-06	426.5	2.38683e-06	426.5	9.66633e-06	426.5	-3.33085e-05	426.5	-2.06491e-05	426.5	-3.06771e-05	426.5	1.31779e-05
426	0.01924	426	-0.0934	426	0.0749				426	0.25122	426	0.31545	426	-0.02754	426	-0.09369	0.60127	0.22192				426	2.30683e-05	426	4.04888e-05	426	-4.20977e-05	426	2.03043e-06	426	5.98836e-06	426	2.27912e-06	426	1.04365e-05	426	-3.34581e-05	426	-1.8877e-05	426	-2.85903e-05	426	1.55527e-05
425.5	0.02416	425.5	-0.09253	425.5	0.07484				425.5	0.28732	425.5	0.2733	425.5	-0.02587	425.5	-0.11744	0.77604	0.29066				425.5	2.22888e-05	425.5	3.97256e-05	425.5	-4.251e-05	425.5	1.81794e-06	425.5	6.04781e-06	425.5	2.15279e-06	425.5	1.12318e-05	425.5	-3.36191e-05	425.5	-1.71316e-05	425.5	-2.66118e-05	425.5	1.79414e-05
425	0.02686	425	-0.09069	425	0.07403				425	0.30939	425	0.22671	425	-0.0284	425	-0.14082	0.9589	0.38699				425	2.14023e-05	425	3.88135e-05	425	-4.28791e-05	425	1.55478e-06	425	6.09434e-06	425	2.00731e-06	425	1.20248e-05	425	-3.37839e-05	425	-1.54085e-05	425	-2.47067e-05	425	2.02623e-05
424.5	0.02764	424.5	-0.08899	424.5	0.07275				424.5	0.34558	424.5	0.22751	424.5	-0.02179	424.5	-0.14363	1.2961	0.43241				424.5	2.03814e-05	424.5	3.77265e-05	424.5	-4.32323e-05	424.5	1.21244e-06	424.5	6.14048e-06	424.5	1.81896e-06	424.5	1.28081e-05	424.5	-3.40395e-05	424.5	-1.36985e-05	424.5	-2.29154e-05	424.5	2.24838e-05
424	0.02774	424	-0.08855	424	0.07105				424	0.36064	424	0.21858	424	-0.01286	424	-0.12206	1.66904	0.48512				424	1.92389e-05	424	3.64627e-05	424	-4.35613e-05	424	8.413e-07	424	6.16673e-06	424	1.59561e-06	424	1.35491e-05	424	-3.43889e-05	424	-1.1969e-05	424	-2.12222e-05	424	2.45711e-05
423.5	0.02683	423.5	-0.08803	423.5	0.06945				423.5	0.3676	423.5	0.21292	423.5	-0.00965	423.5	-0.08971	2.06868	0.48648				423.5	1.79956e-05	423.5	3.51242e-05	423.5	-4.39569e-05	423.5	3.76846e-07	423.5	6.13819e-06	423.5	1.35268e-06	423.5	1.42453e-05	423.5	-3.47674e-05	423.5	-1.02445e-05	423.5	-1.95825e-05	423.5	2.65675e-05
423	0.02698	423	-0.08903	423	0.06774				423	0.36201	423	0.17846	423	-0.00767	423	-0.05137	2.49723	0.51695				423	1.67133e-05	423	3.37741e-05	423	-4.43207e-05	423	-1.94388e-07	423	6.11474e-06	423	1.10551e-06	423	1.49125e-05	423	-3.50933e-05	423	-8.49634e-06	423	-1.79972e-05	423	2.85023e-05
422.5	0.02595	422.5	-0.08782	422.5	0.06582				422.5	0.34089	422.5	0.17212	422.5	-0.01209	422.5	-0.01224	2.92219	0.6107				422.5	1.53472e-05	422.5	3.23719e-05	422.5	-4.46821e-05	422.5	-7.70157e-07	422.5	6.04868e-06	422.5	8.47801e-07	422.5	1.55455e-05	422.5	-3.53243e-05	422.5	-6.74858e-06	422.5	-1.64197e-05	422.5	3.04095e-05
422	0.02355	422	-0.08673	422	0.06382				422	0.3299	422	0.19141	422	-0.01733	422	0.0154	3.30142	0.58949				422	1.38879e-05	422	3.09595e-05	422	-4.50452e-05	422	-1.32183e-06	422	5.94447e-06	422	5.78694e-07	422	1.61686e-05	422	-3.54454e-05	422	-4.9732e-06	422	-1.48732e-05	422	3.22549e-05
421.5	0.02153	421.5	-0.08423	421.5	0.0619				421.5	0.31604	421.5	0.21006	421.5	-0.02571	421.5	0.04864	3.54857	0.57848				421.5	1.2357e-05	421.5	2.95005e-05	421.5	-4.54428e-05	421.5	-1.87629e-06	421.5	5.78511e-06	421.5	3.10625e-07	421.5	1.67605e-05	421.5	-3.54152e-05	421.5	-3.19633e-06	421.5	-1.33323e-05	421.5	3.39869e-05
421	0.01858	421	-0.08263	421	0.05997				421	0.33714	421	0.21439	421	-0.03868	421	0.06531	3.74112	0.64512				421	1.07701e-05	421	2.79803e-05	421	-4.57476e-05	421	-2.4205e-06	421	5.5616e-06	421	5.06738e-08	421	1.7317e-05	421	-3.52256e-05	421	-1.42173e-06	421	-1.17489e-05	421	3.55869e-05
420.5	0.01675	420.5	-0.08058	420.5	0.05811				420.5	0.37811	420.5	0.19681	420.5	-0.04456	420.5	0.07616	3.87553	0.65365				420.5	9.18571e-06	420.5	2.64574e-05	420.5	-4.59968e-05	420.5	-2.93124e-06	420.5	5.24781e-06	420.5	-1.9162e-07	420.5	1.78195e-05	420.5	-3.48815e-05	420.5	3.50713e-07	420.5	-1.00941e-05	420.5	3.70551e-05
420	0.01575	420	-0.08005	420	0.05656				420	0.43227	420	0.16278	420	-0.04706	420	0.06854	3.95282	0.6683				420	7.60717e-06	420	2.49344e-05	420	-4.62015e-05	420	-3.33484e-06	420	4.82343e-06	420	-4.3156e-07	420	1.82741e-05	420	-3.43754e-05	420	2.05956e-06	420	-8.32656e-06	420	3.84513e-05
419.5	0.01302	419.5	-0.07797	419.5	0.05503				419.5	0.47983	419.5	0.13403	419.5	-0.04535	419.5	0.06855	3.97042	0.64259				419.5	6.01795e-06	419.5	2.34628e-05	419.5	-4.62343e-05	419.5	-3.6386e-06	419.5	4.33865e-06	419.5	-6.49622e-07	419.5	1.86811e-05	419.5	-3.37225e-05	419.5	3.71334e-06	419.5	-6.52723e-06	419.5	3.98169e-05
419	0.0102	419	-0.07598	419	0.05353				419	0.49826	419	0.12507	419	-0.03836	419	0.05094	3.95153	0.50535				419	4.42249e-06	419	2.19356e-05	419	-4.6054e-05	419	-3.88795e-06	419	3.83731e-06	419	-8.47202e-07	419	1.90104e-05	419	-3.29701e-05	419	5.32575e-06	419	-4.75418e-06	419	4.1178e-05
418.5	0.00851	418.5	-0.0755	418.5	0.05231				418.5	0.50949	418.5	0.12913	418.5	-0.03069	418.5	0.02252	3.81691	0.15043				418.5	2.81361e-06	418.5	2.03757e-05	418.5	-4.56969e-05	418.5	-4.15856e-06	418.5	3.37417e-06	418.5	-1.02715e-06	418.5	1.92631e-05	418.5	-3.21714e-05	418.5	6.91369e-06	418.5	-3.04923e-06	418.5	4.25493e-05
418	0.00465	418	-0.07662	418	0.05112				418	0.52803	418	0.11048	418	-0.02747	418	-0.01747	3.66582	-0.3521				418	1.21285e-06	418	1.88285e-05	418	-4.52293e-05	418	-4.46912e-06	418	2.9332e-06	418	-1.19648e-06	418	1.94489e-05	418	-3.13192e-05	418	8.41628e-06	418	-1.37451e-06	418	4.39007e-05
417.5	0.0021	417.5	-0.07801	417.5	0.04991				417.5	0.56028	417.5	0.06622	417.5	-0.0203	417.5	-0.05894	3.64362	-1.0157				417.5	-3.55634e-07	417.5	1.72786e-05	417.5	-4.46662e-05	417.5	-4.83264e-06	417.5	2.51762e-06	417.5	-1.34786e-06	417.5	1.96014e-05	417.5	-3.04387e-05	417.5	9.81944e-06	417.5	2.67077e-07	417.5	4.52205e-05
417	0.000461815	417	-0.08059	417	0.04832				417	0.61951	417	0.00529	417	-0.01822	417	-0.08837	3.64232	-1.7836				417	-1.8854e-06	417	1.57776e-05	417	-4.40584e-05	417	-5.13184e-06	417	2.10343e-06	417	-1.45178e-06	417	1.9751e-05	417	-2.94503e-05	417	1.10948e-05	417	1.88271e-06	417	4.651e-05
416.5	-0.00124	416.5	-0.08431	416.5	0.04643				416.5	0.67604	416.5	-0.04677	416.5	-0.01596	416.5	-0.1121	3.64118	-2.42382				416.5	-3.39843e-06	416.5	1.42857e-05	416.5	-4.3401e-05	416.5	-5.35479e-06	416.5	1.68094e-06	416.5	-1.49755e-06	416.5	1.99022e-05	416.5	-2.83785e-05	416.5	1.23213e-05	416.5	3.44749e-06	416.5	4.77917e-05
416	-0.0032	416	-0.08793	416	0.04399				416	0.73566	416	-0.0585	416	-0.01373	416	-0.14528	3.60413	-2.96771				416	-4.84543e-06	416	1.28727e-05	416	-4.26968e-05	416	-5.46732e-06	416	1.25851e-06	416	-1.49005e-06	416	2.00507e-05	416	-2.71777e-05	416	1.34682e-05	416	4.9279e-06	416	4.91024e-05
415.5	-0.00541	415.5	-0.09133	415.5	0.04108				415.5	0.79421	415.5	-0.07321	415.5	-0.01584	415.5	-0.15673	3.53638	-3.39316				415.5	-6.18553e-06	415.5	1.15438e-05	415.5	-4.19741e-05	415.5	-5.49359e-06	415.5	8.52304e-07	415.5	-1.45577e-06	415.5	2.0204e-05	415.5	-2.59143e-05	415.5	1.45876e-05	415.5	6.36359e-06	415.5	5.04071e-05
415	-0.00844	415	-0.09491	415	0.03789				415	0.83567	415	-0.07533	415	-0.02649	415	-0.15343	3.45496	-3.73579				415	-7.47009e-06	415	1.03171e-05	415	-4.12308e-05	415	-5.48724e-06	415	4.85198e-07	415	-1.41001e-06	415	2.03616e-05	415	-2.46456e-05	415	1.56469e-05	415	7.72301e-06	415	5.16595e-05
414.5	-0.01113	414.5	-0.0984	414.5	0.0346				414.5	0.86261	414.5	-0.08563	414.5	-0.04137	414.5	-0.13096	3.3335	-3.94129				414.5	-8.67917e-06	414.5	9.28294e-06	414.5	-4.04871e-05	414.5	-5.4359e-06	414.5	1.62687e-07	414.5	-1.35715e-06	414.5	2.05277e-05	414.5	-2.33886e-05	414.5	1.66482e-05	414.5	9.00422e-06	414.5	5.28358e-05
414	-0.01344	414	-0.10239	414	0.03125				414	0.88014	414	-0.10604	414	-0.0598	414	-0.10575	3.26353	-3.81847				414	-9.84999e-06	414	8.44581e-06	414	-3.97349e-05	414	-5.33835e-06	414	-8.33437e-08	414	-1.2885e-06	414	2.06669e-05	414	-2.21362e-05	414	1.75819e-05	414	1.02123e-05	414	5.38968e-05
413.5	-0.01734	413.5	-0.10553	413.5	0.02811				413.5	0.90585	413.5	-0.16029	413.5	-0.07418	413.5	-0.06511	3.21476	-3.51824				413.5	-1.10133e-05	413.5	7.75604e-06	413.5	-3.90181e-05	413.5	-5.17813e-06	413.5	-2.98322e-07	413.5	-1.20134e-06	413.5	2.07719e-05	413.5	-2.08789e-05	413.5	1.84659e-05	413.5	1.13911e-05	413.5	5.48314e-05
413	-0.02132	413	-0.10618	413	0.0248				413	0.92699	413	-0.1941	413	-0.08862	413	-0.03637	3.29761	-2.981				413	-1.21345e-05	413	7.21937e-06	413	-3.82346e-05	413	-4.92195e-06	413	-5.14524e-07	413	-1.10309e-06	413	2.08389e-05	413	-1.96071e-05	413	1.92681e-05	413	1.24887e-05	413	5.56288e-05
412.5	-0.02331	412.5	-0.10592	412.5	0.02151				412.5	0.94996	412.5	-0.25078	412.5	-0.09721	412.5	0.01877	3.38138	-2.50555				412.5	-1.31928e-05	412.5	6.83261e-06	412.5	-3.74035e-05	412.5	-4.58539e-06	412.5	-7.22825e-07	412.5	-9.765e-07	412.5	2.08632e-05	412.5	-1.83063e-05	412.5	1.99886e-05	412.5	1.35327e-05	412.5	5.62873e-05
412	-0.0235	412	-0.10557	412	0.01828				412	0.94075	412	-0.29706	412	-0.10541	412	0.03973	3.55024	-2.2653				412	-1.41364e-05	412	6.62717e-06	412	-3.65318e-05	412	-4.18808e-06	412	-9.04476e-07	412	-8.27016e-07	412	2.08771e-05	412	-1.69886e-05	412	2.06595e-05	412	1.45188e-05	412	5.68298e-05
411.5	-0.02277	411.5	-0.10405	411.5	0.01527				411.5	0.91761	411.5	-0.333	411.5	-0.11024	411.5	0.04314	3.75025	-2.17554				411.5	-1.49708e-05	411.5	6.62848e-06	411.5	-3.56577e-05	411.5	-3.77886e-06	411.5	-1.0748e-06	411.5	-6.55269e-07	411.5	2.08886e-05	411.5	-1.56011e-05	411.5	2.12476e-05	411.5	1.5458e-05	411.5	5.731e-05
411	-0.02024	411	-0.10316	411	0.01254				411	0.89784	411	-0.34419	411	-0.1168	411	0.037	4.0343	-2.20439				411	-1.57113e-05	411	6.74954e-06	411	-3.48839e-05	411	-3.33163e-06	411	-1.23449e-06	411	-4.77278e-07	411	2.08836e-05	411	-1.42201e-05	411	2.17737e-05	411	1.64361e-05	411	5.7714e-05
410.5	-0.01879	410.5	-0.10191	410.5	0.01045				410.5	0.89346	410.5	-0.36996	410.5	-0.11662	410.5	0.01073	4.3922	-2.14453				410.5	-1.63315e-05	410.5	6.96995e-06	410.5	-3.41814e-05	410.5	-2.88608e-06	410.5	-1.32656e-06	410.5	-3.10752e-07	410.5	2.0871e-05	410.5	-1.2816e-05	410.5	2.22425e-05	410.5	1.74059e-05	410.5	5.80263e-05
410	-0.01686	410	-0.10065	410	0.00906				410	0.88927	410	-0.38127	410	-0.1171	410	-0.03413	4.76978	-2.26527				410	-1.68629e-05	410	7.2703e-06	410	-3.35364e-05	410	-2.39059e-06	410	-1.37097e-06	410	-1.38606e-07	410	2.08418e-05	410	-1.14357e-05	410	2.26886e-05	410	1.83692e-05	410	5.82024e-05
409.5	-0.01386	409.5	-0.09697	409.5	0.00822				409.5	0.87731	409.5	-0.38479	409.5	-0.11244	409.5	-0.09328	5.10761	-2.3872				409.5	-1.72607e-05	409.5	7.54824e-06	409.5	-3.29255e-05	409.5	-1.85373e-06	409.5	-1.38344e-06	409.5	4.16613e-08	409.5	2.08146e-05	409.5	-1.01206e-05	409.5	2.31155e-05	409.5	1.92335e-05	409.5	5.82464e-05
409	-0.00993	409	-0.09152	409	0.00836				409	0.8736	409	-0.36654	409	-0.10338	409	-0.15798	5.31735	-2.59743				409	-1.75359e-05	409	7.76963e-06	409	-3.23779e-05	409	-1.33817e-06	409	-1.41838e-06	409	2.41258e-07	409	2.07633e-05	409	-8.91201e-06	409	2.34694e-05	409	1.99494e-05	409	5.82049e-05
408.5	-0.00493	408.5	-0.08538	408.5	0.00958				408.5	0.86434	408.5	-0.34987	408.5	-0.08956	408.5	-0.19168	5.44198	-2.87062				408.5	-1.76735e-05	408.5	8.00144e-06	408.5	-3.19615e-05	408.5	-9.34996e-07	408.5	-1.43567e-06	408.5	4.6306e-07	408.5	2.0693e-05	408.5	-7.80037e-06	408.5	2.37784e-05	408.5	2.05115e-05	408.5	5.81183e-05
408	0.000957484	408	-0.08043	408	0.01193				408	0.87508	408	-0.32481	408	-0.07699	408	-0.21214	5.49598	-3.13082				408	-1.77243e-05	408	8.28297e-06	408	-3.16648e-05	408	-6.02722e-07	408	-1.41988e-06	408	6.84155e-07	408	2.05966e-05	408	-6.70352e-06	408	2.40171e-05	408	2.10304e-05	408	5.79939e-05
407.5	0.00451	407.5	-0.0752	407.5	0.01529				407.5	0.88787	407.5	-0.27494	407.5	-0.0582	407.5	-0.22	5.52454	-3.25574				407.5	-1.77062e-05	407.5	8.69021e-06	407.5	-3.1444e-05	407.5	-2.83842e-07	407.5	-1.34778e-06	407.5	8.99186e-07	407.5	2.04929e-05	407.5	-5.6152e-06	407.5	2.41729e-05	407.5	2.15012e-05	407.5	5.77952e-05
407	0.00973	407	-0.06919	407	0.01916				407	0.89693	407	-0.24984	407	-0.04853	407	-0.21623	5.54759	-3.15662				407	-1.76248e-05	407	9.1294e-06	407	-3.12749e-05	407	7.85168e-08	407	-1.26658e-06	407	1.10404e-06	407	2.03445e-05	407	-4.58672e-06	407	2.42307e-05	407	2.19617e-05	407	5.75147e-05
406.5	0.01503	406.5	-0.06154	406.5	0.02354				406.5	0.91761	406.5	-0.27166	406.5	-0.04717	406.5	-0.19439	5.48341	-3.13175				406.5	-1.74932e-05	406.5	9.49598e-06	406.5	-3.11937e-05	406.5	4.93856e-07	406.5	-1.21524e-06	406.5	1.28893e-06	406.5	2.01362e-05	406.5	-3.66843e-06	406.5	2.41805e-05	406.5	2.23448e-05	406.5	5.71543e-05
406	0.0197	406	-0.05259	406	0.02816				406	0.93382	406	-0.31948	406	-0.04847	406	-0.16981	5.44284	-3.23938				406	-1.72581e-05	406	9.77343e-06	406	-3.11592e-05	406	9.89863e-07	406	-1.15905e-06	406	1.45808e-06	406	1.98596e-05	406	-2.85925e-06	406	2.40341e-05	406	2.26601e-05	406	5.6734e-05
405.5	0.0256	405.5	-0.04487	405.5	0.03304				405.5	0.92919	405.5	-0.36469	405.5	-0.04981	405.5	-0.11047	5.30584	-3.4109				405.5	-1.6937e-05	405.5	9.99129e-06	405.5	-3.11282e-05	405.5	1.49597e-06	405.5	-1.08965e-06	405.5	1.60013e-06	405.5	1.95389e-05	405.5	-2.11259e-06	405.5	2.38308e-05	405.5	2.2877e-05	405.5	5.62438e-05
405	0.0297	405	-0.03935	405	0.03796				405	0.90532	405	-0.39352	405	-0.04696	405	-0.06057	5.16421	-3.62484				405	-1.64915e-05	405	1.01577e-05	405	-3.09859e-05	405	2.08528e-06	405	-9.96003e-07	405	1.7053e-06	405	1.91766e-05	405	-1.38417e-06	405	2.35371e-05	405	2.30382e-05	405	5.56704e-05
404.5	0.03159	404.5	-0.03485	404.5	0.04276				404.5	0.87364	404.5	-0.38931	404.5	-0.04347	404.5	-0.00262	5.02203	-3.58171				404.5	-1.59068e-05	404.5	1.03033e-05	404.5	-3.07839e-05	404.5	2.80297e-06	404.5	-8.78277e-07	404.5	1.77225e-06	404.5	1.88108e-05	404.5	-5.9588e-07	404.5	2.31377e-05	404.5	2.31762e-05	404.5	5.49884e-05
404	0.0328	404	-0.03092	404	0.04705				404	0.86602	404	-0.35049	404	-0.04401	404	0.06387	4.91468	-3.37095				404	-1.52141e-05	404	1.04398e-05	404	-3.0512e-05	404	3.63869e-06	404	-7.61454e-07	404	1.83568e-06	404	1.8463e-05	404	2.45347e-07	404	2.26358e-05	404	2.32658e-05	404	5.41895e-05
403.5	0.03416	403.5	-0.02747	403.5	0.05062				403.5	0.87352	403.5	-0.31527	403.5	-0.02892	403.5	0.10814	4.70574	-2.98846				403.5	-1.44287e-05	403.5	1.05907e-05	403.5	-3.0125e-05	403.5	4.54088e-06	403.5	-6.46531e-07	403.5	1.91239e-06	403.5	1.81304e-05	403.5	1.10891e-06	403.5	2.20463e-05	403.5	2.33026e-05	403.5	5.32766e-05
403	0.03382	403	-0.02413	403	0.05298				403	0.88938	403	-0.31077	403	-0.01123	403	0.12996	4.51769	-2.81109				403	-1.35726e-05	403	1.06818e-05	403	-2.96796e-05	403	5.49477e-06	403	-4.93685e-07	403	2.02501e-06	403	1.77887e-05	403	1.9151e-06	403	2.13689e-05	403	2.32911e-05	403	5.22525e-05
402.5	0.034	402.5	-0.02143	402.5	0.05414				402.5	0.88796	402.5	-0.32511	402.5	0.00665	402.5	0.14671	4.21386	-2.69325				402.5	-1.26565e-05	402.5	1.07182e-05	402.5	-2.91793e-05	402.5	6.44077e-06	402.5	-2.93693e-07	402.5	2.16442e-06	402.5	1.74006e-05	402.5	2.66794e-06	402.5	2.06548e-05	402.5	2.32134e-05	402.5	5.11823e-05
402	0.03279	402	-0.02141	402	0.05406				402	0.85289	402	-0.33737	402	0.02733	402	0.15093	3.93054	-2.5337				402	-1.16774e-05	402	1.07411e-05	402	-2.85326e-05	402	7.3509e-06	402	-4.15436e-08	402	2.32316e-06	402	1.69561e-05	402	3.3431e-06	402	1.98663e-05	402	2.30757e-05	402	5.0099e-05
401.5	0.03018	401.5	-0.02137	401.5	0.05301				401.5	0.81496	401.5	-0.31099	401.5	0.04856	401.5	0.13673	3.72242	-2.43305				401.5	-1.06261e-05	401.5	1.07999e-05	401.5	-2.7789e-05	401.5	8.20135e-06	401.5	2.85959e-07	401.5	2.50234e-06	401.5	1.64582e-05	401.5	3.89483e-06	401.5	1.89999e-05	401.5	2.28552e-05	401.5	4.89879e-05
401	0.03042	401	-0.02281	401	0.05092				401	0.77244	401	-0.25722	401	0.06978	401	0.11012	3.57246	-2.37945				401	-9.49538e-06	401	1.0914e-05	401	-2.69553e-05	401	8.96195e-06	401	6.79852e-07	401	2.69604e-06	401	1.59073e-05	401	4.34328e-06	401	1.80376e-05	401	2.25503e-05	401	4.78418e-05
400.5	0.03021	400.5	-0.02306	400.5	0.0479				400.5	0.74865	400.5	-0.2203	400.5	0.09608	400.5	0.0834	3.41903	-2.40568				400.5	-8.30033e-06	400.5	1.10488e-05	400.5	-2.60421e-05	400.5	9.65421e-06	400.5	1.1366e-06	400.5	2.91407e-06	400.5	1.53258e-05	400.5	4.62775e-06	400.5	1.69642e-05	400.5	2.21696e-05	400.5	4.66144e-05
400	0.0287	400	-0.02251	400	0.04414				400	0.72932	400	-0.17319	400	0.11472	400	0.05514	3.24732	-2.56428				400	-7.03651e-06	400	1.12199e-05	400	-2.50879e-05	400	1.03198e-05	400	1.61886e-06	400	3.14407e-06	400	1.47357e-05	400	4.81983e-06	400	1.57868e-05	400	2.16851e-05	400	4.52947e-05
399.5	0.02696	399.5	-0.0235	399.5	0.04001				399.5	0.70046	399.5	-0.13038	399.5	0.13367								399.5	-5.76664e-06	399.5	1.14621e-05	399.5	-2.413e-05	399.5	1.09729e-05	399.5	2.09911e-06	399.5	3.40318e-06	399.5	1.41383e-05	399.5	4.90191e-06	399.5	1.45433e-05	399.5	2.10465e-05	399.5	4.39257e-05
399	0.02492	399	-0.02634	399	0.03621				399	0.65256	399	-0.09524	399	0.14742								399	-4.5166e-06	399	1.18094e-05	399	-2.31743e-05	399	1.16117e-05	399	2.60623e-06	399	3.67743e-06	399	1.35296e-05	399	4.8952e-06	399	1.32052e-05	399	2.02999e-05	399	4.25161e-05
398.5	0.02039	398.5	-0.02982	398.5	0.0329				398.5	0.59175	398.5	-0.06044	398.5	0.15239								398.5	-3.26251e-06	398.5	1.22395e-05	398.5	-2.22501e-05	398.5	1.21226e-05	398.5	3.16025e-06	398.5	3.96224e-06	398.5	1.28849e-05	398.5	4.83427e-06	398.5	1.18166e-05	398.5	1.94502e-05	398.5	4.10569e-05
398	0.01632	398	-0.03306	398	0.03025				398	0.52477	398	-0.03179	398	0.1522								398	-2.00865e-06	398	1.28017e-05	398	-2.12721e-05	398	1.25386e-05	398	3.74974e-06	398	4.25358e-06	398	1.22066e-05	398	4.78495e-06	398	1.03795e-05	398	1.85453e-05	398	3.95624e-05
397.5	0.01385	397.5	-0.03753	397.5	0.02826				397.5	0.47468	397.5	-0.00813	397.5	0.15609								397.5	-7.4077e-07	397.5	1.34521e-05	397.5	-2.02038e-05	397.5	1.27983e-05	397.5	4.30985e-06	397.5	4.57041e-06	397.5	1.15211e-05	397.5	4.77127e-06	397.5	8.92698e-06	397.5	1.76221e-05	397.5	3.8037e-05
397	0.01224	397	-0.04127	397	0.02684				397	0.46976	397	0.03592	397	0.15698								397	5.36718e-07	397	1.42583e-05	397	-1.89591e-05	397	1.29678e-05	397	4.82012e-06	397	4.9218e-06	397	1.08379e-05	397	4.80199e-06	397	7.51259e-06	397	1.6752e-05	397	3.65002e-05
396.5	0.01132	396.5	-0.04433	396.5	0.02637				396.5	0.45863	396.5	0.08115	396.5	0.15753								396.5	1.86002e-06	396.5	1.5272e-05	396.5	-1.7577e-05	396.5	1.30783e-05	396.5	5.26297e-06	396.5	5.28244e-06	396.5	1.0174e-05	396.5	4.86409e-06	396.5	6.17217e-06	396.5	1.5966e-05	396.5	3.49567e-05
396	0.01056	396	-0.04734	396	0.02674				396	0.44786	396	0.12016	396	0.15579								396	3.20972e-06	396	1.64905e-05	396	-1.60479e-05	396	1.32092e-05	396	5.67427e-06	396	5.6305e-06	396	9.5107e-06	396	4.97292e-06	396	4.92183e-06	396	1.52563e-05	396	3.33774e-05
395.5	0.00903	395.5	-0.05174	395.5	0.02769				395.5	0.43892	395.5	0.1476	395.5	0.15185								395.5	4.55625e-06	395.5	1.78941e-05	395.5	-1.4416e-05	395.5	1.34006e-05	395.5	6.04564e-06	395.5	5.95044e-06	395.5	8.86301e-06	395.5	5.12689e-06	395.5	3.79258e-06	395.5	1.46697e-05	395.5	3.17569e-05
395	0.00759	395	-0.05611	395	0.02895				395	0.43706	395	0.1852	395	0.14802								395	5.82969e-06	395	1.93913e-05	395	-1.26466e-05	395	1.36317e-05	395	6.33992e-06	395	6.25945e-06	395	8.25714e-06	395	5.23628e-06	395	2.79686e-06	395	1.41941e-05	395	3.00982e-05
394.5	0.00755	394.5	-0.05892	394.5	0.0304				394.5	0.44172	394.5	0.24062	394.5	0.14406								394.5	7.0161e-06	394.5	2.08967e-05	394.5	-1.07495e-05	394.5	1.38174e-05	394.5	6.54108e-06	394.5	6.56839e-06	394.5	7.70368e-06	394.5	5.30916e-06	394.5	1.94341e-06	394.5	1.38044e-05	394.5	2.84198e-05
394	0.00761	394	-0.06173	394	0.03185				394	0.45348	394	0.29505	394	0.14053								394	8.11828e-06	394	2.23465e-05	394	-8.76232e-06	394	1.38787e-05	394	6.68948e-06	394	6.87565e-06	394	7.21807e-06	394	5.28371e-06	394	1.22724e-06	394	1.34734e-05	394	2.67393e-05
393.5	0.00611	393.5	-0.0629	393.5	0.0332				393.5	0.4542	393.5	0.32911	393.5	0.14148								393.5	9.17327e-06	393.5	2.37003e-05	393.5	-6.7553e-06	393.5	1.38019e-05	393.5	6.82272e-06	393.5	7.16568e-06	393.5	6.76337e-06	393.5	5.19187e-06	393.5	6.4881e-07	393.5	1.31317e-05	393.5	2.50711e-05
393	0.00295	393	-0.06291	393	0.03434				393	0.45228	393	0.3502	393	0.14246								393	1.0129e-05	393	2.49879e-05	393	-4.79063e-06	393	1.36362e-05	393	6.87112e-06	393	7.44089e-06	393	6.33189e-06	393	5.03773e-06	393	1.89366e-07	393	1.27685e-05	393	2.34161e-05
392.5	-0.000267623	392.5	-0.0623	392.5	0.03525				392.5	0.44633	392.5	0.34938	392.5	0.14748								392.5	1.0983e-05	392.5	2.61816e-05	392.5	-2.90928e-06	392.5	1.34105e-05	392.5	6.84838e-06	392.5	7.7099e-06	392.5	5.92427e-06	392.5	4.80915e-06	392.5	-1.9857e-07	392.5	1.23797e-05	392.5	2.18161e-05
392	-0.00129	392	-0.06102	392	0.03588				392	0.43368	392	0.33806	392	0.15088								392	1.17343e-05	392	2.72051e-05	392	-1.07427e-06	392	1.31592e-05	392	6.7463e-06	392	7.9668e-06	392	5.53422e-06	392	4.51066e-06	392	-5.49454e-07	392	1.20104e-05	392	2.02894e-05
391.5	-0.000709895	391.5	-0.05808	391.5	0.03622				391.5	0.41621	391.5	0.30229	391.5	0.14424								391.5	1.24423e-05	391.5	2.80087e-05	391.5	7.36064e-07	391.5	1.2846e-05	391.5	6.61561e-06	391.5	8.21082e-06	391.5	5.1611e-06	391.5	4.06704e-06	391.5	-8.93233e-07	391.5	1.16951e-05	391.5	1.88298e-05
391	-0.0013	391	-0.05413	391	0.03609				391	0.40915	391	0.28716	391	0.13594								391	1.31007e-05	391	2.85789e-05	391	2.51755e-06	391	1.24338e-05	391	6.47137e-06	391	8.43459e-06	391	4.7803e-06	391	3.50066e-06	391	-1.22705e-06	391	1.14611e-05	391	1.74398e-05
390.5	-0.00191	390.5	-0.05082	390.5	0.03556				390.5	0.3964	390.5	0.28427	390.5	0.12547								390.5	1.3695e-05	390.5	2.89346e-05	390.5	4.31042e-06	390.5	1.19946e-05	390.5	6.31669e-06	390.5	8.64078e-06	390.5	4.40903e-06	390.5	2.89366e-06	390.5	-1.53705e-06	390.5	1.12741e-05	390.5	1.61047e-05
390	-0.00344	390	-0.04752	390	0.03479				390	0.40862	390	0.29349	390	0.11236								390	1.41911e-05	390	2.90621e-05	390	6.15372e-06	390	1.16465e-05	390	6.15978e-06	390	8.83744e-06	390	4.06585e-06	390	2.31531e-06	390	-1.79072e-06	390	1.11574e-05	390	1.48483e-05
389.5	-0.0032	389.5	-0.04468	389.5	0.03396				389.5	0.40926	389.5	0.30346	389.5	0.09996								389.5	1.45646e-05	389.5	2.90495e-05	389.5	8.0834e-06	389.5	1.14914e-05	389.5	6.00686e-06	389.5	9.01562e-06	389.5	3.77764e-06	389.5	1.80566e-06	389.5	-1.92106e-06	389.5	1.10909e-05	389.5	1.36968e-05
389	-0.00106	389	-0.0426	389	0.03324				389	0.39416	389	0.30954	389	0.09113								389	1.48355e-05	389	2.89254e-05	389	1.00964e-05	389	1.14941e-05	389	5.89144e-06	389	9.16884e-06	389	3.5377e-06	389	1.40008e-06	389	-1.91226e-06	389	1.10902e-05	389	1.27093e-05
388.5	0.000243666	388.5	-0.04058	388.5	0.03255				388.5	0.3593	388.5	0.28105	388.5	0.08834								388.5	1.49978e-05	388.5	2.87302e-05	388.5	1.20947e-05	388.5	1.1631e-05	388.5	5.8006e-06	388.5	9.28264e-06	388.5	3.33295e-06	388.5	1.11855e-06	388.5	-1.76718e-06	388.5	1.11242e-05	388.5	1.19073e-05
388	0.000733681	388	-0.03961	388	0.03191				388	0.31125	388	0.24683	388	0.08779								388	1.49977e-05	388	2.8446e-05	388	1.41138e-05	388	1.18561e-05	388	5.70331e-06	388	9.34353e-06	388	3.15752e-06	388	8.96857e-07	388	-1.53179e-06	388	1.12193e-05	388	1.13003e-05
387.5	0.000156576	387.5	-0.03962	387.5	0.03145				387.5	0.27957	387.5	0.21917	387.5	0.08639								387.5	1.48155e-05	387.5	2.80009e-05	387.5	1.61096e-05	387.5	1.21174e-05	387.5	5.58444e-06	387.5	9.36435e-06	387.5	3.03406e-06	387.5	7.06822e-07	387.5	-1.22673e-06	387.5	1.13498e-05	387.5	1.08584e-05
387	-0.0013	387	-0.03972	387	0.03112				387	0.24558	387	0.22559	387	0.08146								387	1.44475e-05	387	2.74085e-05	387	1.80606e-05	387	1.24804e-05	387	5.40929e-06	387	9.34431e-06	387	2.97976e-06	387	4.6963e-07	387	-8.68333e-07	387	1.15081e-05	387	1.05482e-05
386.5	-0.00273	386.5	-0.04006	386.5	0.03113				386.5	0.22727	386.5	0.23614	386.5	0.08028								386.5	1.3923e-05	386.5	2.67115e-05	386.5	2.00279e-05	386.5	1.29234e-05	386.5	5.19803e-06	386.5	9.28221e-06	386.5	3.01512e-06	386.5	2.22034e-07	386.5	-4.37371e-07	386.5	1.1712e-05	386.5	1.03726e-05
386	-0.00252	386	-0.04105	386	0.03134				386	0.20516	386	0.2527	386	0.0743								386	1.32778e-05	386	2.60236e-05	386	2.20439e-05	386	1.34315e-05	386	4.98812e-06	386	9.18141e-06	386	3.09607e-06	386	-3.05891e-08	386	5.28377e-08	386	1.2007e-05	386	1.03746e-05
385.5	-0.00275	385.5	-0.04212	385.5	0.03163				385.5	0.17784	385.5	0.2535	385.5	0.06601								385.5	1.24946e-05	385.5	2.5383e-05	385.5	2.40003e-05	385.5	1.39535e-05	385.5	4.7597e-06	385.5	9.04321e-06	385.5	3.20016e-06	385.5	-2.40417e-07	385.5	5.7279e-07	385.5	1.2373e-05	385.5	1.05703e-05
385	-0.00347	385	-0.04373	385	0.03206				385	0.1379	385	0.24033	385	0.06102								385	1.1544e-05	385	2.47601e-05	385	2.59515e-05	385	1.44585e-05	385	4.54018e-06	385	8.88112e-06	385	3.30007e-06	385	-3.65125e-07	385	1.10187e-06	385	1.27745e-05	385	1.09765e-05
384.5	-0.00401	384.5	-0.04691	384.5	0.03265				384.5	0.0927	384.5	0.21606	384.5	0.05348								384.5	1.04068e-05	384.5	2.41475e-05	384.5	2.78336e-05	384.5	1.48882e-05	384.5	4.33408e-06	384.5	8.72189e-06	384.5	3.38529e-06	384.5	-4.01208e-07	384.5	1.62026e-06	384.5	1.31818e-05	384.5	1.15649e-05
384	-0.00524	384	-0.05034	384	0.03351				384	0.05408	384	0.18294	384	0.04441								384	9.10746e-06	384	2.35167e-05	384	2.95564e-05	384	1.52184e-05	384	4.14924e-06	384	8.57721e-06	384	3.46346e-06	384	-3.50731e-07	384	2.10545e-06	384	1.36278e-05	384	1.23142e-05
383.5	-0.0066	383.5	-0.05428	383.5	0.03481				383.5	0.04284	383.5	0.1557	383.5	0.03467								383.5	7.65959e-06	383.5	2.28498e-05	383.5	3.10991e-05	383.5	1.55004e-05	383.5	3.99941e-06	383.5	8.42873e-06	383.5	3.53542e-06	383.5	-2.51262e-07	383.5	2.57585e-06	383.5	1.41063e-05	383.5	1.31897e-05
383	-0.00954	383	-0.05975	383	0.03649				383	0.03724	383	0.12692	383	0.02136								383	6.10712e-06	383	2.21294e-05	383	3.24428e-05	383	1.56997e-05	383	3.85822e-06	383	8.26081e-06	383	3.6091e-06	383	-1.06801e-07	383	3.01204e-06	383	1.45857e-05	383	1.41982e-05
382.5	-0.01165	382.5	-0.06581	382.5	0.03851				382.5	0.02779	382.5	0.11205	382.5	0.01372								382.5	4.47061e-06	382.5	2.13272e-05	382.5	3.3596e-05	382.5	1.58674e-05	382.5	3.72653e-06	382.5	8.06105e-06	382.5	3.69241e-06	382.5	6.86118e-08	382.5	3.40852e-06	382.5	1.5066e-05	382.5	1.53151e-05
382	-0.01474	382	-0.071	382	0.04088				382	0.03518	382	0.08764	382	0.00787								382	2.71603e-06	382	2.05365e-05	382	3.45403e-05	382	1.59939e-05	382	3.59612e-06	382	7.84508e-06	382	3.80331e-06	382	2.68018e-07	382	3.78223e-06	382	1.55954e-05	382	1.65466e-05
381.5	-0.01753	381.5	-0.07558	381.5	0.04365				381.5	0.06089	381.5	0.06647	381.5	-0.000889509								381.5	8.39669e-07	381.5	1.97442e-05	381.5	3.53355e-05	381.5	1.61059e-05	381.5	3.4436e-06	381.5	7.61738e-06	381.5	3.96129e-06	381.5	4.75938e-07	381.5	4.17321e-06	381.5	1.61859e-05	381.5	1.78872e-05
381	-0.01844	381	-0.07862	381	0.04682				381	0.07578	381	0.04715	381	-0.00711								381	-1.14307e-06	381	1.90482e-05	381	3.60082e-05	381	1.62445e-05	381	3.22911e-06	381	7.38946e-06	381	4.17451e-06	381	7.29475e-07	381	4.62063e-06	381	1.68893e-05	381	1.93134e-05
380.5	-0.01832	380.5	-0.07702	380.5	0.05033				380.5	0.11723	380.5	0.0302	380.5	-0.01302								380.5	-3.21826e-06	380.5	1.84446e-05	380.5	3.65495e-05	380.5	1.63392e-05	380.5	2.96391e-06	380.5	7.14647e-06	380.5	4.43555e-06	380.5	1.06658e-06	380.5	5.11525e-06	380.5	1.7735e-05	380.5	2.08187e-05
380	-0.01506	380	-0.07412	380	0.05428				380	0.1414	380	-0.00381	380	-0.022								380	-5.4178e-06	380	1.79102e-05	380	3.69581e-05	380	1.64461e-05	380	2.68601e-06	380	6.88138e-06	380	4.73854e-06	380	1.51697e-06	380	5.65653e-06	380	1.87584e-05	380	2.23907e-05
379.5	-0.01315	379.5	-0.06862	379.5	0.05844				379.5	0.17078	379.5	-0.03998	379.5	-0.02655								379.5	-7.71563e-06	379.5	1.7389e-05	379.5	3.72629e-05	379.5	1.65134e-05	379.5	2.40891e-06	379.5	6.59578e-06	379.5	5.08166e-06	379.5	2.0814e-06	379.5	6.23736e-06	379.5	1.99616e-05	379.5	2.40567e-05
379	-0.01058	379	-0.06215	379	0.06276				379	0.23352	379	-0.08619	379	-0.02881								379	-1.01401e-05	379	1.67773e-05	379	3.75246e-05	379	1.66095e-05	379	2.14778e-06	379	6.27947e-06	379	5.45128e-06	379	2.71207e-06	379	6.84089e-06	379	2.13277e-05	379	2.58076e-05
378.5	-0.00595	378.5	-0.0551	378.5	0.06717				378.5	0.31538	378.5	-0.15851	378.5	-0.0321								378.5	-1.26659e-05	378.5	1.60101e-05	378.5	3.76928e-05	378.5	1.66815e-05	378.5	1.87856e-06	378.5	5.94033e-06	378.5	5.83843e-06	378.5	3.42918e-06	378.5	7.46758e-06	378.5	2.27329e-05	378.5	2.76563e-05
378	0.000999968	378	-0.04835	378	0.07162				378	0.4342	378	-0.2404	378	-0.02875								378	-1.52643e-05	378	1.51131e-05	378	3.77472e-05	378	1.67794e-05	378	1.60301e-06	378	5.5974e-06	378	6.23001e-06	378	4.20408e-06	378	8.1232e-06	378	2.41132e-05	378	2.96281e-05
377.5	0.00856	377.5	-0.04147	377.5	0.07602				377.5	0.53694	377.5	-0.32735	377.5	-0.02475								377.5	-1.79189e-05	377.5	1.41272e-05	377.5	3.76905e-05	377.5	1.68437e-05	377.5	1.33099e-06	377.5	5.25654e-06	377.5	6.62853e-06	377.5	5.05863e-06	377.5	8.81908e-06	377.5	2.54749e-05	377.5	3.17381e-05
377	0.01409	377	-0.03411	377	0.08021				377	0.63463	377	-0.40067	377	-0.01631								377	-2.06247e-05	377	1.30355e-05	377	3.74955e-05	377	1.68419e-05	377	1.07888e-06	377	4.91795e-06	377	7.05749e-06	377	5.98886e-06	377	9.51634e-06	377	2.68616e-05	377	3.39551e-05
376.5	0.01803	376.5	-0.02872	376.5	0.08408				376.5	0.70558	376.5	-0.47833	376.5	-0.00879								376.5	-2.3351e-05	376.5	1.17776e-05	376.5	3.7178e-05	376.5	1.67144e-05	376.5	8.12034e-07	376.5	4.55943e-06	376.5	7.50936e-06	376.5	6.96869e-06	376.5	1.02319e-05	376.5	2.83043e-05	376.5	3.62734e-05
376	0.02014	376	-0.0218	376	0.08744				376	0.79647	376	-0.54291	376	-0.00292								376	-2.60702e-05	376	1.03217e-05	376	3.67158e-05	376	1.64844e-05	376	4.82441e-07	376	4.18585e-06	376	7.96556e-06	376	7.9797e-06	376	1.09504e-05	376	2.9776e-05	376	3.86531e-05
375.5	0.02431	375.5	-0.01604	375.5	0.08998				375.5	0.89961	375.5	-0.60763	375.5	0.00413								375.5	-2.87777e-05	375.5	8.72361e-06	375.5	3.61612e-05	375.5	1.61982e-05	375.5	1.23722e-07	375.5	3.78965e-06	375.5	8.40231e-06	375.5	9.01384e-06	375.5	1.16443e-05	375.5	3.12818e-05	375.5	4.10847e-05
375	0.02944	375	-0.0112	375	0.09158				375	1.00516	375	-0.66564	375	0.01156								375	-3.15076e-05	375	7.02506e-06	375	3.55029e-05	375	1.59027e-05	375	-2.42172e-07	375	3.38921e-06	375	8.8288e-06	375	1.01149e-05	375	1.23261e-05	375	3.27925e-05	375	4.35611e-05
374.5	0.03505	374.5	-0.00852	374.5	0.0922				374.5	1.09108	374.5	-0.73322	374.5	0.01694								374.5	-3.42638e-05	374.5	5.22289e-06	374.5	3.47864e-05	374.5	1.55781e-05	374.5	-5.8582e-07	374.5	2.9695e-06	374.5	9.25319e-06	374.5	1.13269e-05	374.5	1.29888e-05	374.5	3.43088e-05	374.5	4.61035e-05
374	0.03918	374	-0.00615	374	0.09213				374	1.16831	374	-0.8159	374	0.02794								374	-3.70884e-05	374	3.33264e-06	374	3.39903e-05	374	1.52328e-05	374	-8.8805e-07	374	2.5273e-06	374	9.69834e-06	374	1.26583e-05	374	1.36709e-05	374	3.58482e-05	374	4.87238e-05
373.5	0.04133	373.5	-0.00391	373.5	0.09152				373.5	1.25165	373.5	-0.92238	373.5	0.03606								373.5	-3.99678e-05	373.5	1.43514e-06	373.5	3.31257e-05	373.5	1.48407e-05	373.5	-1.16927e-06	373.5	2.06825e-06	373.5	1.0148e-05	373.5	1.40969e-05	373.5	1.43945e-05	373.5	3.74353e-05	373.5	5.1392e-05
373	0.04283	373	-0.00444	373	0.09033				373	1.32504	373	-1.02587	373	0.04831								373	-4.28934e-05	373	-4.90785e-07	373	3.21981e-05	373	1.44085e-05	373	-1.46509e-06	373	1.60969e-06	373	1.05816e-05	373	1.56445e-05	373	1.51853e-05	373	3.90704e-05	373	5.40586e-05
372.5	0.04345	372.5	-0.00681	372.5	0.0886				372.5	1.42728	372.5	-1.12124	372.5	0.06144								372.5	-4.58424e-05	372.5	-2.41763e-06	372.5	3.11847e-05	372.5	1.39851e-05	372.5	-1.8099e-06	372.5	1.16555e-06	372.5	1.10102e-05	372.5	1.72208e-05	372.5	1.60264e-05	372.5	4.07003e-05	372.5	5.67159e-05
372	0.04289	372	-0.01115	372	0.08658				372	1.52072	372	-1.19939	372	0.07004								372	-4.88245e-05	372	-4.34642e-06	372	3.01215e-05	372	1.36016e-05	372	-2.19377e-06	372	7.34577e-07	372	1.14412e-05	372	1.88304e-05	372	1.68369e-05	372	4.22786e-05	372	5.93568e-05
371.5	0.04132	371.5	-0.01892	371.5	0.0847				371.5	1.6023	371.5	-1.2659	371.5	0.0751								371.5	-5.18162e-05	371.5	-6.2618e-06	371.5	2.9007e-05	371.5	1.32462e-05	371.5	-2.6155e-06	371.5	3.14523e-07	371.5	1.1896e-05	371.5	2.04823e-05	371.5	1.75931e-05	371.5	4.38134e-05	371.5	6.19875e-05
371	0.03796	371	-0.02661	371	0.08299				371	1.65303	371	-1.33593	371	0.08033								371	-5.47994e-05	371	-8.08801e-06	371	2.78799e-05	371	1.28569e-05	371	-3.08584e-06	371	-8.81009e-08	371	1.23551e-05	371	2.21909e-05	371	1.82694e-05	371	4.53348e-05	371	6.45907e-05
370.5	0.03456	370.5	-0.03473	370.5	0.08154				370.5	1.69607	370.5	-1.44304	370.5	0.08233								370.5	-5.77609e-05	370.5	-9.79969e-06	370.5	2.67853e-05	370.5	1.24274e-05	370.5	-3.61813e-06	370.5	-4.61389e-07	370.5	1.27894e-05	370.5	2.39605e-05	370.5	1.88942e-05	370.5	4.68647e-05	370.5	6.71609e-05
370	0.02884	370	-0.0431	370	0.08015				370	1.72621	370	-1.53129	370	0.08448								370	-6.06978e-05	370	-1.13889e-05	370	2.56891e-05	370	1.19466e-05	370	-4.24386e-06	370	-7.91043e-07	370	1.32036e-05	370	2.57176e-05	370	1.95118e-05	370	4.84225e-05	370	6.96452e-05
369.5	0.02338	369.5	-0.05058	369.5	0.07837				369.5	1.76986	369.5	-1.61178	369.5	0.08407								369.5	-6.36176e-05	369.5	-1.29761e-05	369.5	2.45119e-05	369.5	1.14153e-05	369.5	-4.91768e-06	369.5	-1.04756e-06	369.5	1.36087e-05	369.5	2.74245e-05	369.5	2.01257e-05	369.5	5.00015e-05	369.5	7.20042e-05
369	0.01917	369	-0.05729	369	0.07625				369	1.79535	369	-1.67715	369	0.08917								369	-6.64999e-05	369	-1.46038e-05	369	2.32704e-05	369	1.08857e-05	369	-5.6179e-06	369	-1.28499e-06	369	1.40216e-05	369	2.90368e-05	369	2.06847e-05	369	5.1639e-05	369	7.4262e-05
368.5	0.01582	368.5	-0.06235	368.5	0.07377				368.5	1.84205	368.5	-1.72134	368.5	0.09322								368.5	-6.9305e-05	368.5	-1.62945e-05	368.5	2.19813e-05	368.5	1.02261e-05	368.5	-6.30823e-06	368.5	-1.50333e-06	368.5	1.44276e-05	368.5	3.05941e-05	368.5	2.11856e-05	368.5	5.33126e-05	368.5	7.64451e-05
368	0.01365	368	-0.06679	368	0.07089				368	1.88128	368	-1.7803	368	0.10211								368	-7.2024e-05	368	-1.80123e-05	368	2.06267e-05	368	9.52254e-06	368	-6.91574e-06	368	-1.70258e-06	368	1.48283e-05	368	3.21011e-05	368	2.18142e-05	368	5.49043e-05	368	7.85759e-05
367.5	0.00954	367.5	-0.06863	367.5	0.06734				367.5	1.92223	367.5	-1.8435	367.5	0.10586								367.5	-7.45084e-05	367.5	-1.94486e-05	367.5	1.93267e-05	367.5	8.775e-06	367.5	-7.53653e-06	367.5	-1.88275e-06	367.5	1.52237e-05	367.5	3.35478e-05	367.5	2.24311e-05	367.5	5.64992e-05	367.5	8.06233e-05
367	0.00873	367	-0.07128	367	0.0631				367	1.95964	367	-1.92592	367	0.10885								367	-7.69304e-05	367	-2.08419e-05	367	1.79862e-05	367	7.98347e-06	367	-8.17062e-06	367	-2.04383e-06	367	1.56137e-05	367	3.49653e-05	367	2.30362e-05	367	5.80975e-05	367	8.24209e-05
366.5	0.00612	366.5	-0.07346	366.5	0.05812				366.5	2.00845	366.5	-2.00738	366.5	0.10956								366.5	-7.929e-05	366.5	-2.2192e-05	366.5	1.66055e-05	366.5	7.14795e-06	366.5	-8.81799e-06	366.5	-2.18582e-06	366.5	1.59985e-05	366.5	3.63536e-05	366.5	2.36295e-05	366.5	5.9699e-05	366.5	8.41212e-05
366	0.00323	366	-0.0747	366	0.05253				366	2.04424	366	-2.10251	366	0.10812								366	-8.15871e-05	366	-2.34989e-05	366	1.51845e-05	366	6.26844e-06	366	-9.47866e-06	366	-2.30872e-06	366	1.6378e-05	366	3.77128e-05	366	2.4211e-05	366	6.13038e-05	366	8.57242e-05
365.5	-0.000539632	365.5	-0.07635	365.5	0.04652				365.5	2.09728	365.5	-2.19377	365.5	0.11173								365.5	-8.38218e-05	365.5	-2.47627e-05	365.5	1.37231e-05	365.5	5.34495e-06	365.5	-1.01526e-05	365.5	-2.41254e-06	365.5	1.67522e-05	365.5	3.90428e-05	365.5	2.47808e-05	365.5	6.29119e-05	365.5	8.72298e-05
365	-0.00668	365	-0.0784	365	0.04042				365	2.17298	365	-2.29687	365	0.10696								365	-8.5994e-05	365	-2.59834e-05	365	1.22214e-05	365	4.37747e-06	365	-1.08399e-05	365	-2.49727e-06	365	1.7121e-05	365	4.03436e-05	365	2.53389e-05	365	6.45233e-05	365	8.86381e-05
364.5	-0.01235	364.5	-0.07941	364.5	0.03469				364.5	2.25792	364.5	-2.39102	364.5	0.09893								364.5	-8.81038e-05	364.5	-2.7161e-05	364.5	1.06794e-05	364.5	3.36599e-06	364.5	-1.15404e-05	364.5	-2.56292e-06	364.5	1.74846e-05	364.5	4.16152e-05	364.5	2.58851e-05	364.5	6.6138e-05	364.5	8.99492e-05
364	-0.01685	364	-0.07971	364	0.02972				364	2.32473	364	-2.45711	364	0.09402								364	-9.01512e-05	364	-2.82954e-05	364	9.09708e-06	364	2.31054e-06	364	-1.22542e-05	364	-2.60947e-06	364	1.78429e-05	364	4.28577e-05	364	2.64197e-05	364	6.77559e-05	364	9.11628e-05
363.5	-0.01818	363.5	-0.08026	363.5	0.0256				363.5	2.36507	363.5	-2.53023	363.5	0.09544								363.5	-9.21361e-05	363.5	-2.93867e-05	363.5	7.47443e-06	363.5	1.21109e-06	363.5	-1.29813e-05	363.5	-2.63694e-06	363.5	1.81958e-05	363.5	4.40709e-05	363.5	2.69424e-05	363.5	6.93772e-05	363.5	9.22792e-05
363	-0.02193	363	-0.07836	363	0.02267				363	2.40771	363	-2.57565	363	0.09628								363	-9.40585e-05	363	-3.04348e-05	363	5.81146e-06	363	6.76532e-08	363	-1.37217e-05	363	-2.64532e-06	363	1.85435e-05	363	4.5255e-05	363	2.74534e-05	363	7.10017e-05	363	9.32983e-05
362.5	-0.02705	362.5	-0.0776	362.5	0.02108				362.5	2.43878	362.5	-2.63192	362.5	0.09677								362.5	-9.59185e-05	362.5	-3.14398e-05	362.5	4.10817e-06	362.5	-1.11977e-06	362.5	-1.44754e-05	362.5	-2.63462e-06	362.5	1.88859e-05	362.5	4.641e-05	362.5	2.79527e-05	362.5	7.26295e-05	362.5	9.422e-05
362	-0.03235	362	-0.07711	362	0.02115				362	2.46876	362	-2.66728	362	0.09638								362	-9.77161e-05	362	-3.24016e-05	362	2.36456e-06	362	-2.35118e-06	362	-1.52424e-05	362	-2.60482e-06	362	1.92229e-05	362	4.75357e-05	362	2.84401e-05	362	7.42606e-05	362	9.50445e-05
361.5	-0.03694	361.5	-0.07636	361.5	0.02287				361.5	2.48148	361.5	-2.72755	361.5	0.09443								361.5	-9.94512e-05	361.5	-3.33204e-05	361.5	5.8063e-07	361.5	-3.62658e-06	361.5	-1.60227e-05	361.5	-2.55594e-06	361.5	1.95547e-05	361.5	4.86323e-05	361.5	2.89159e-05	361.5	7.58949e-05	361.5	9.57716e-05
361	-0.03887	361	-0.07552	361	0.02602				361	2.48053	361	-2.80118	361	0.09851								361	-0.000101124	361	-3.4196e-05	361	-1.24362e-06	361	-4.94597e-06	361	-1.68162e-05	361	-2.48798e-06	361	1.98811e-05	361	4.96996e-05	361	2.93798e-05	361	7.75326e-05	361	9.64014e-05
360.5	-0.04081	360.5	-0.07397	360.5	0.03034				360.5	2.47217	360.5	-2.85535	360.5	0.09627								360.5	-0.000102734	360.5	-3.50284e-05	360.5	-3.10819e-06	360.5	-6.30934e-06	360.5	-1.76231e-05	360.5	-2.40092e-06	360.5	2.02023e-05	360.5	5.07378e-05	360.5	2.9832e-05	360.5	7.91735e-05	360.5	9.69339e-05
360	-0.04199	360	-0.07352	360	0.03516				360	2.47862	360	-2.89638	360	0.08972								360	-0.000104282	360	-3.58177e-05	360	-5.01309e-06	360	-7.71671e-06	360	-1.84432e-05	360	-2.29478e-06	360	2.05181e-05	360	5.17469e-05	360	3.02725e-05	360	8.08178e-05	360	9.7369e-05
359.5	-0.04221	359.5	-0.0725	359.5	0.03998				359.5	2.47809	359.5	-2.9657	359.5	0.07973								359.5	-0.000103908	359.5	-3.49611e-05	359.5	-6.06623e-06	359.5	-8.50889e-06	359.5	-1.91686e-05	359.5	-2.07969e-06	359.5	2.16592e-05	359.5	5.3493e-05	359.5	3.40643e-05	359.5	7.9858e-05	359.5	9.62686e-05
359	-0.04029	359	-0.07146	359	0.04471				359	2.49461	359	-3.03931	359	0.06765								359	-0.000104926	359	-3.63655e-05	359	-8.17385e-06	359	-9.35557e-06	359	-2.03637e-05	359	-1.83008e-06	359	2.21646e-05	359	5.36233e-05	359	3.47732e-05	359	8.07727e-05	359	9.652e-05
358.5	-0.0365	358.5	-0.07047	358.5	0.04904				358.5	2.52488	358.5	-3.10511	358.5	0.05714								358.5	-0.000105671	358.5	-3.77221e-05	358.5	-9.60104e-06	358.5	-9.15925e-06	358.5	-2.15974e-05	358.5	-1.46357e-06	358.5	2.27895e-05	358.5	5.4005e-05	358.5	3.60414e-05	358.5	8.27823e-05	358.5	9.67458e-05
358	-0.03171	358	-0.06712	358	0.05262				358	2.54539	358	-3.14094	358	0.04194								358	-0.000106267	358	-3.76969e-05	358	-1.03911e-05	358	-9.1181e-06	358	-2.27011e-05	358	-1.11268e-06	358	2.3539e-05	358	5.37574e-05	358	3.71326e-05	358	8.49266e-05	358	9.74077e-05
357.5	-0.02308	357.5	-0.0658	357.5	0.05524				357.5	2.5663	357.5	-3.16077	357.5	0.01802								357.5	-0.000107294	357.5	-3.8436e-05	357.5	-9.90444e-06	357.5	-8.62677e-06	357.5	-2.42843e-05	357.5	-8.81589e-07	357.5	2.42786e-05	357.5	5.36813e-05	357.5	3.82611e-05	357.5	8.68133e-05	357.5	9.81333e-05
357	-0.01336	357	-0.06435	357	0.05688				357	2.59323	357	-3.18754	357	-0.00476								357	-0.000108223	357	-3.9929e-05	357	-1.07516e-05	357	-8.6156e-06	357	-2.54536e-05	357	-8.13594e-07	357	2.49442e-05	357	5.35933e-05	357	3.89452e-05	357	8.81282e-05	357	9.9015e-05
356.5	-0.00264	356.5	-0.0649	356.5	0.05741				356.5	2.6247	356.5	-3.23474	356.5	-0.02619								356.5	-0.000109383	356.5	-4.1985e-05	356.5	-1.16159e-05	356.5	-9.42621e-06	356.5	-2.68334e-05	356.5	-7.66871e-07	356.5	2.51387e-05	356.5	5.33874e-05	356.5	3.97396e-05	356.5	8.97829e-05	356.5	9.98809e-05
356	0.00886	356	-0.06758	356	0.05707				356	2.6623	356	-3.29347	356	-0.04312								356	-0.000111176	356	-4.34946e-05	356	-1.29748e-05	356	-9.07251e-06	356	-2.74684e-05	356	-6.93892e-07	356	2.5294e-05	356	5.36741e-05	356	4.08754e-05	356	9.13908e-05	356	0.000101074
355.5	0.01949	355.5	-0.0738	355.5	0.0561				355.5	2.72304	355.5	-3.36219	355.5	-0.05665								355.5	-0.000113099	355.5	-4.54189e-05	355.5	-1.37404e-05	355.5	-9.28541e-06	355.5	-2.7781e-05	355.5	-7.32808e-07	355.5	2.59092e-05	355.5	5.37045e-05	355.5	4.19179e-05	355.5	9.24942e-05	355.5	0.000102264
355	0.03101	355	-0.08387	355	0.05454				355	2.79169	355	-3.39422	355	-0.06485								355	-0.000114936	355	-4.82604e-05	355	-1.55391e-05	355	-9.03002e-06	355	-2.84833e-05	355	-7.79039e-07	355	2.68187e-05	355	5.43141e-05	355	4.27237e-05	355	9.47249e-05	355	0.000103817
354.5	0.04318	354.5	-0.09437	354.5	0.05284				354.5	2.84736	354.5	-3.43109	354.5	-0.06269								354.5	-0.000116755	354.5	-5.12988e-05	354.5	-1.70768e-05	354.5	-9.38481e-06	354.5	-2.9099e-05	354.5	-9.87969e-07	354.5	2.79044e-05	354.5	5.44503e-05	354.5	4.32856e-05	354.5	9.62699e-05	354.5	0.000105903
354	0.05786	354	-0.10911	354	0.05094				354	2.91527	354	-3.46443	354	-0.04699								354	-0.000118343	354	-5.50265e-05	354	-1.90882e-05	354	-9.56675e-06	354	-2.97635e-05	354	-9.47496e-07	354	2.87689e-05	354	5.41278e-05	354	4.43319e-05	354	9.81067e-05	354	0.000107901
353.5	0.07579	353.5	-0.12763	353.5	0.0491				353.5	2.99347	353.5	-3.50697	353.5	-0.02751								353.5	-0.000120328	353.5	-5.95047e-05	353.5	-2.13437e-05	353.5	-9.10518e-06	353.5	-3.00198e-05	353.5	-9.99673e-07	353.5	2.93855e-05	353.5	5.35945e-05	353.5	4.51676e-05	353.5	9.91166e-05	353.5	0.000110043
353	0.09582	353	-0.1494	353	0.04771				353	3.08834	353	-3.57732	353	-0.000492847								353	-0.000121844	353	-6.37717e-05	353	-2.30905e-05	353	-1.04458e-05	353	-3.0293e-05	353	-1.06871e-06	353	2.99746e-05	353	5.24803e-05	353	4.63589e-05	353	0.000100616	353	0.000112014
352.5	0.12091	352.5	-0.17685	352.5	0.04683				352.5	3.1689	352.5	-3.62275	352.5	0.0305								352.5	-0.000123261	352.5	-6.74864e-05	352.5	-2.52271e-05	352.5	-1.14107e-05	352.5	-3.04521e-05	352.5	-1.12951e-06	352.5	3.04525e-05	352.5	5.2737e-05	352.5	4.67694e-05	352.5	0.000102307	352.5	0.000114999
352	0.1502	352	-0.20969	352	0.04642				352	3.29871	352	-3.69321	352	0.06122								352	-0.000124999	352	-7.04177e-05	352	-2.78774e-05	352	-1.24673e-05	352	-3.08993e-05	352	-1.11432e-06	352	3.08959e-05	352	5.26768e-05	352	4.79179e-05	352	0.000104786	352	0.000118235
351.5	0.18594	351.5	-0.24663	351.5	0.04657				351.5	3.4613	351.5	-3.75993	351.5	0.08122								351.5	-0.000127346	351.5	-7.32308e-05	351.5	-3.02936e-05	351.5	-1.3046e-05	351.5	-3.12949e-05	351.5	-1.03386e-06	351.5	3.11835e-05	351.5	5.31117e-05	351.5	4.93464e-05	351.5	0.000107618	351.5	0.000122461
351	0.22652	351	-0.28894	351	0.0472				351	3.63171	351	-3.85254	351	0.09359								351	-0.00013044	351	-7.59479e-05	351	-3.29034e-05	351	-1.29544e-05	351	-3.15458e-05	351	-9.61369e-07	351	3.17435e-05	351	5.30153e-05	351	5.16442e-05	351	0.000109724	351	0.00012699
350.5	0.27559	350.5	-0.33819	350.5	0.04819				350.5	3.75899	350.5	-3.95279	350.5	0.09615								350.5	-0.000133976	350.5	-7.86409e-05	350.5	-3.49685e-05	350.5	-1.19949e-05	350.5	-3.18668e-05	350.5	-8.9784e-07	350.5	3.27352e-05	350.5	5.33012e-05	350.5	5.41553e-05	350.5	0.000111235	350.5	0.000131642
350	0.3342	350	-0.39523	350	0.04943				350	3.84184	350	-4.0432	350	0.08778								350	-0.000137986	350	-8.17166e-05	350	-3.77055e-05	350	-1.13758e-05	350	-3.22376e-05	350	-5.49775e-07	350	3.41641e-05	350	5.3978e-05	350	5.65696e-05	350	0.000112677	350	0.000136583
349.5	0.40313	349.5	-0.46244	349.5	0.05075				349.5	3.9545	349.5	-4.14364	349.5	0.07241								349.5	-0.000142564	349.5	-8.42108e-05	349.5	-4.00189e-05	349.5	-1.142e-05	349.5	-3.31743e-05	349.5	-1.98557e-07	349.5	3.52477e-05	349.5	5.53935e-05	349.5	5.99422e-05	349.5	0.000114787	349.5	0.00014203
349	0.48506	349	-0.54249	349	0.05224				349	4.08492	349	-4.25588	349	0.06057								349	-0.000147629	349	-8.68648e-05	349	-4.25556e-05	349	-1.09455e-05	349	-3.41142e-05	349	1.89163e-07	349	3.64524e-05	349	5.66698e-05	349	6.3717e-05	349	0.000117645	349	0.000148348
348.5	0.58097	348.5	-0.63666	348.5	0.05382				348.5	4.2419	348.5	-4.39755	348.5	0.05189								348.5	-0.000152462	348.5	-9.02908e-05	348.5	-4.5769e-05	348.5	-1.18527e-05	348.5	-3.59774e-05	348.5	4.08756e-07	348.5	3.81127e-05	348.5	5.88569e-05	348.5	6.81207e-05	348.5	0.000121392	348.5	0.000155399
348	0.69529	348	-0.74582	348	0.05535				348	4.42398	348	-4.56871	348	0.0423								348	-0.000157569	348	-9.43868e-05	348	-5.00619e-05	348	-1.25113e-05	348	-3.74633e-05	348	4.08167e-07	348	4.05811e-05	348	6.14256e-05	348	7.26657e-05	348	0.00012517	348	0.000163617
347.5	0.82773	347.5	-0.87204	347.5	0.05702				347.5	4.64043	347.5	-4.77972	347.5	0.03705								347.5	-0.000162858	347.5	-9.87586e-05	347.5	-5.49057e-05	347.5	-1.41089e-05	347.5	-3.90948e-05	347.5	4.40993e-07	347.5	4.33152e-05	347.5	6.42835e-05	347.5	7.77188e-05	347.5	0.000129614	347.5	0.000172034
347	0.98451	347	-1.01832	347	0.05848				347	4.89362	347	-4.98306	347	0.04087								347	-0.000168992	347	-0.000101985	347	-6.02166e-05	347	-1.57337e-05	347	-4.04581e-05	347	7.41313e-07	347	4.58718e-05	347	6.79924e-05	347	8.23282e-05	347	0.000134176	347	0.00018093
346.5	1.16335	346.5	-1.18901	346.5	0.05961				346.5	5.1716	346.5	-5.22802	346.5	0.04864								346.5	-0.000175688	346.5	-0.000106095	346.5	-6.53355e-05	346.5	-1.9727e-05	346.5	-4.18539e-05	346.5	9.94642e-07	346.5	4.79172e-05	346.5	7.10488e-05	346.5	8.68899e-05	346.5	0.000139161	346.5	0.000190432
346	1.37014	346	-1.38536	346	0.06051				346	5.45021	346	-5.49929	346	0.04805								346	-0.000183495	346	-0.000110964	346	-7.04015e-05	346	-2.38694e-05	346	-4.3655e-05	346	1.14149e-06	346	4.96184e-05	346	7.37837e-05	346	9.1555e-05	346	0.000144104	346	0.000201177
345.5	1.60737	345.5	-1.6128	345.5	0.06099				345.5	5.74784	345.5	-5.77874	345.5	0.04206								345.5	-0.000191759	345.5	-0.000116621	345.5	-7.58051e-05	345.5	-2.86181e-05	345.5	-4.58395e-05	345.5	1.14521e-06	345.5	5.21005e-05	345.5	7.70348e-05	345.5	9.67627e-05	345.5	0.000148889	345.5	0.000212562
345	1.87518	345	-1.87092	345	0.06143				345	6.08995	345	-6.06309	345	0.0368								345	-0.000200791	345	-0.000122831	345	-8.19294e-05	345	-3.3191e-05	345	-4.79675e-05	345	1.04185e-06	345	5.48343e-05	345	8.04311e-05	345	0.000102601	345	0.000153941	345	0.000225302
344.5	2.18254	344.5	-2.16361	344.5	0.06185				344.5	6.45329	344.5	-6.39246	344.5	0.03195								344.5	-0.000211121	344.5	-0.000128926	344.5	-8.85764e-05	344.5	-3.79981e-05	344.5	-5.03889e-05	344.5	1.07654e-06	344.5	5.80552e-05	344.5	8.41191e-05	344.5	0.000108981	344.5	0.000159082	344.5	0.000238272
344	2.52853	344	-2.49479	344	0.06173				344	6.8668	344	-6.70759	344	0.02669								344	-0.000222138	344	-0.000136409	344	-9.6262e-05	344	-4.29872e-05	344	-5.26849e-05	344	1.19089e-06	344	6.13901e-05	344	8.81609e-05	344	0.000115543	344	0.000164643	344	0.000252089
343.5	2.91731	343.5	-2.87071	343.5	0.06155				343.5	7.29983	343.5	-7.06715	343.5	0.00585								343.5	-0.000233687	343.5	-0.000144447	343.5	-0.000103579	343.5	-4.90711e-05	343.5	-5.5269e-05	343.5	1.2555e-06	343.5	6.48329e-05	343.5	9.1968e-05	343.5	0.000122326	343.5	0.000171172	343.5	0.000266422
343	3.36052	343	-3.2932	343	0.0622				343	7.76511	343	-7.44356	343	-0.01677								343	-0.000245774	343	-0.000152972	343	-0.000111239	343	-5.44704e-05	343	-5.76746e-05	343	1.30721e-06	343	6.85004e-05	343	9.63794e-05	343	0.000129522	343	0.000178035	343	0.000281908
342.5	3.8588	342.5	-3.77187	342.5	0.06477				342.5	8.24517	342.5	-7.84356	342.5	-0.03656								342.5	-0.00025863	342.5	-0.000161197	342.5	-0.000118269	342.5	-5.98937e-05	342.5	-6.02004e-05	342.5	1.31159e-06	342.5	7.23157e-05	342.5	0.000100836	342.5	0.000137049	342.5	0.000185294	342.5	0.000297497
342	4.41826	342	-4.30619	342	0.0682				342	8.82066	342	-8.3086	342	-0.0558								342	-0.00027281	342	-0.000170829	342	-0.000126299	342	-6.52731e-05	342	-6.30799e-05	342	1.2902e-06	342	7.62426e-05	342	0.000105836	342	0.00014467	342	0.000193626	342	0.000313543
341.5	5.04271	341.5	-4.89997	341.5	0.0724				341.5	9.42203	341.5	-8.81198	341.5	-0.07456								341.5	-0.000287745	341.5	-0.000180092	341.5	-0.00013468	341.5	-7.12826e-05	341.5	-6.57737e-05	341.5	1.22792e-06	341.5	8.03233e-05	341.5	0.000111718	341.5	0.000152569	341.5	0.000203221	341.5	0.000330474
341	5.73777	341	-5.55764	341	0.07657				341	10.0993	341	-9.36797	341	-0.09539								341	-0.000303245	341	-0.000189563	341	-0.000142367	341	-7.7755e-05	341	-6.8749e-05	341	1.11892e-06	341	8.4226e-05	341	0.000118114	341	0.000162112	341	0.000214238	341	0.000348251
340.5	6.50804	340.5	-6.28289	340.5	0.07987				340.5	10.802	340.5	-9.97515	340.5	-0.1133								340.5	-0.000319024	340.5	-0.000199258	340.5	-0.000150072	340.5	-8.3502e-05	340.5	-7.22492e-05	340.5	1.02766e-06	340.5	8.86923e-05	340.5	0.000125682	340.5	0.000171662	340.5	0.000225953	340.5	0.000366161
340	7.3454	340	-7.08806	340	0.08139				340	11.5777	340	-10.5962	340	-0.1204								340	-0.000335039	340	-0.000210333	340	-0.000157542	340	-8.84204e-05	340	-7.5944e-05	340	1.13176e-06	340	9.30128e-05	340	0.000133086	340	0.000182046	340	0.000238004	340	0.000383925
339.5	8.2617	339.5	-7.96701	339.5	0.08115				339.5	12.3898	339.5	-11.2478	339.5	-0.12268								339.5	-0.000350903	339.5	-0.000221788	339.5	-0.000165126	339.5	-9.39322e-05	339.5	-7.99558e-05	339.5	1.14792e-06	339.5	9.72348e-05	339.5	0.000141429	339.5	0.000192006	339.5	0.000249206	339.5	0.000401174
339	9.25861	339	-8.91415	339	0.07913				339	13.2178	339	-11.9266	339	-0.12798								339	-0.000366743	339	-0.000233646	339	-0.000173377	339	-0.000100478	339	-8.36903e-05	339	1.22409e-06	339	0.000101154	339	0.000148712	339	0.000201553	339	0.00026016	339	0.000418395
338.5	10.3336	338.5	-9.9324	338.5	0.07362				338.5	14.1015	338.5	-12.6064	338.5	-0.13026								338.5	-0.000382873	338.5	-0.000244604	338.5	-0.000182417	338.5	-0.000108269	338.5	-8.73535e-05	338.5	1.36374e-06	338.5	0.000104831	338.5	0.000155569	338.5	0.000211761	338.5	0.000270955	338.5	0.000435788
338	11.4779	338	-11.0177	338	0.06435				338	15.0872	338	-13.3637	338	-0.1238								338	-0.000398871	338	-0.000254885	338	-0.000191564	338	-0.000115578	338	-9.06856e-05	338	1.55698e-06	338	0.000108572	338	0.000161954	338	0.000221549	338	0.000281986	338	0.000453118
337.5	12.6748	337.5	-12.1771	337.5	0.05213				337.5	16.1176	337.5	-14.1649	337.5	-0.11283								337.5	-0.000414655	337.5	-0.0002651	337.5	-0.000200151	337.5	-0.000122593	337.5	-9.37308e-05	337.5	1.59622e-06	337.5	0.000112211	337.5	0.000168717	337.5	0.0002306	337.5	0.00029259	337.5	0.000469955
337	13.9214	337	-13.381	337	0.03677				337	17.1454	337	-15.0749	337	-0.09795								337	-0.000429544	337	-0.000276644	337	-0.000208903	337	-0.000128765	337	-9.64244e-05	337	1.59084e-06	337	0.000115678	337	0.000175752	337	0.00024001	337	0.000303046	337	0.000486611
336.5	15.1841	336.5	-14.6236	336.5	0.01821				336.5	18.1863	336.5	-16.0187	336.5	-0.0838								336.5	-0.000444407	336.5	-0.000288563	336.5	-0.000217746	336.5	-0.000135629	336.5	-9.93301e-05	336.5	1.33952e-06	336.5	0.000119173	336.5	0.000183556	336.5	0.000248967	336.5	0.000312754	336.5	0.000502811
336	16.4599	336	-15.8874	336	-0.00341				336	19.3019	336	-17.0412	336	-0.07016								336	-0.0004586	336	-0.000300492	336	-0.00022633	336	-0.000143446	336	-0.000101925	336	1.09292e-06	336	0.000122429	336	0.000192172	336	0.000257887	336	0.000322998	336	0.000518123
335.5	17.7326	335.5	-17.1455	335.5	-0.02711				335.5	20.5434	335.5	-18.1053	335.5	-0.06044								335.5	-0.000472537	335.5	-0.00031082	335.5	-0.000234479	335.5	-0.000151458	335.5	-0.000105078	335.5	9.57895e-07	335.5	0.000125262	335.5	0.000199788	335.5	0.000266329	335.5	0.000333759	335.5	0.000533147
335	18.977	335	-18.3969	335	-0.05244				335	21.8154	335	-19.2753	335	-0.05393								335	-0.000486244	335	-0.000321039	335	-0.000242125	335	-0.00015911	335	-0.000108101	335	7.80278e-07	335	0.000128154	335	0.000207328	335	0.000274988	335	0.000345433	335	0.000547341
334.5	20.1558	334.5	-19.6211	334.5	-0.07939				334.5	23.1688	334.5	-20.5589	334.5	-0.05502								334.5	-0.000500329	334.5	-0.000331071	334.5	-0.000249793	334.5	-0.000165256	334.5	-0.000111342	334.5	5.68667e-07	334.5	0.000131242	334.5	0.000214206	334.5	0.000283439	334.5	0.000355163	334.5	0.000561499
334	21.2617	334	-20.8015	334	-0.10511				334	24.4914	334	-21.867	334	-0.05767								334	-0.000513334	334	-0.000340256	334	-0.000257472	334	-0.000170547	334	-0.000114767	334	2.71871e-07	334	0.000134401	334	0.000220624	334	0.000291269	334	0.000364064	334	0.000574801
333.5	22.2961	333.5	-21.9048	333.5	-0.125				333.5	25.8263	333.5	-23.1645	333.5	-0.0605								333.5	-0.000526083	333.5	-0.000348994	333.5	-0.000265684	333.5	-0.000176433	333.5	-0.000117482	333.5	1.74312e-07	333.5	0.000137622	333.5	0.000227002	333.5	0.000298386	333.5	0.000372343	333.5	0.000587037
333	23.2246	333	-22.9243	333	-0.13632				333	27.157	333	-24.4454	333	-0.06509								333	-0.000537889	333	-0.000358055	333	-0.000273439	333	-0.000183667	333	-0.000120009	333	2.03186e-07	333	0.000140682	333	0.000232724	333	0.000306225	333	0.000379508	333	0.000599136
332.5	24.0493	332.5	-23.8357	332.5	-0.13748				332.5	28.5307	332.5	-25.8055	332.5	-0.06356								332.5	-0.000549176	332.5	-0.00036647	332.5	-0.000281255	332.5	-0.00018864	332.5	-0.000122147	332.5	1.50134e-07	332.5	0.000143197	332.5	0.000237218	332.5	0.000312987	332.5	0.000387366	332.5	0.000610857
332	24.7626	332	-24.6181	332	-0.1301				332	29.8109	332	-27.22	332	-0.05617								332	-0.000560042	332	-0.000374235	332	-0.000288636	332	-0.000194162	332	-0.000124436	332	2.21949e-08	332	0.000145712	332	0.000241575	332	0.000319149	332	0.000395494	332	0.000622094
331.5	25.3527	331.5	-25.2737	331.5	-0.11287				331.5	31.0501	331.5	-28.6779	331.5	-0.04702								331.5	-0.000569638	331.5	-0.000381894	331.5	-0.000295842	331.5	-0.000199173	331.5	-0.000126664	331.5	-1.31357e-07	331.5	0.000148277	331.5	0.000245794	331.5	0.000325525	331.5	0.000404282	331.5	0.000632615
331	25.8054	331	-25.7876	331	-0.08659				331	32.2916	331	-30.0799	331	-0.03421								331	-0.000578396	331	-0.000390544	331	-0.000302519	331	-0.000204819	331	-0.000128617	331	-1.6801e-07	331	0.000150498	331	0.000249876	331	0.000330841	331	0.000411914	331	0.000642371
330.5	26.1311	330.5	-26.1507	330.5	-0.05168				330.5	33.5002	330.5	-31.3604	330.5	-0.01795								330.5	-0.000586288	330.5	-0.000399078	330.5	-0.000309023	330.5	-0.000211148	330.5	-0.000130531	330.5	-5.98172e-08	330.5	0.000153236	330.5	0.00025382	330.5	0.000335949	330.5	0.000420071	330.5	0.000651234
330	26.3359	330	-26.3672	330	-0.00949				330	34.6005	330	-32.5108	330	0.00531								330	-0.000593622	330	-0.000405427	330	-0.000314633	330	-0.000216834	330	-0.000132691	330	1.10744e-07	330	0.000155408	330	0.000257626	330	0.000339919	330	0.000427575	330	0.000659028
329.5	26.4201	329.5	-26.4437	329.5	0.03919				329.5	35.5539	329.5	-33.5319	329.5	0.03027								329.5	-0.000600439	329.5	-0.000410809	329.5	-0.000321048	329.5	-0.000220305	329.5	-0.000134685	329.5	2.44282e-07	329.5	0.000157512	329.5	0.000261595	329.5	0.000343219	329.5	0.000435869	329.5	0.000666373
329	26.4021	329	-26.3825	329	0.09038				329	36.3714	329	-34.4106	329	0.05474								329	-0.000606703	329	-0.000414557	329	-0.000326369	329	-0.000224266	329	-0.000136322	329	1.89393e-07	329	0.000159464	329	0.000265379	329	0.00034721	329	0.000443354	329	0.000672484
328.5	26.2924	328.5	-26.2099	328.5	0.13955				328.5	37.0616	328.5	-35.167	328.5	0.07367								328.5	-0.000612575	328.5	-0.000419425	328.5	-0.000330973	328.5	-0.000227979	328.5	-0.000137804	328.5	1.656e-07	328.5	0.00016119	328.5	0.000268826	328.5	0.00035152	328.5	0.00045003	328.5	0.000678273
328	26.0918	328	-25.9593	328	0.1869				328	37.6887	328	-35.7552	328	0.09572								328	-0.000617764	328	-0.000425395	328	-0.000335055	328	-0.000233267	328	-0.00013951	328	3.13835e-08	328	0.000163236	328	0.000271766	328	0.000356905	328	0.000455897	328	0.000683026
327.5	25.8304	327.5	-25.6392	327.5	0.23163				327.5	38.1605	327.5	-36.1993	327.5	0.11037								327.5	-0.000622279	327.5	-0.000430705	327.5	-0.000338228	327.5	-0.000238341	327.5	-0.000141327	327.5	8.77521e-08	327.5	0.000165052	327.5	0.00027402	327.5	0.000361796	327.5	0.000460955	327.5	0.000687925
327	25.5287	327	-25.276	327	0.2708				327	38.471	327	-36.4868	327	0.11979								327	-0.000626731	327	-0.000434839	327	-0.000341952	327	-0.0002432	327	-0.000143334	327	2.47982e-07	327	0.000166616	327	0.000275664	327	0.000366338	327	0.000465047	327	0.000691467
326.5	25.1999	326.5	-24.8695	326.5	0.30192				326.5	38.617	326.5	-36.6639	326.5	0.12116								326.5	-0.00063047	326.5	-0.000437912	326.5	-0.000346134	326.5	-0.000247844	326.5	-0.000145359	326.5	5.04299e-07	326.5	0.000167379	326.5	0.000276802	326.5	0.000370428	326.5	0.000468311	326.5	0.000693655
326	24.8671	326	-24.4501	326	0.32429				326	38.605	326	-36.7186	326	0.12354								326	-0.000633189	326	-0.000442563	326	-0.000349619	326	-0.000252274	326	-0.000147282	326	7.93739e-07	326	0.000168465	326	0.00027772	326	0.000372843	326	0.000470883	326	0.000694731
325.5	24.5059	325.5	-24.0367	325.5	0.33744				325.5	38.4387	325.5	-36.6926	325.5	0.12535								325.5	-0.000635374	325.5	-0.000448335	325.5	-0.000353027	325.5	-0.000257034	325.5	-0.00014895	325.5	1.0777e-06	325.5	0.000169117	325.5	0.000278531	325.5	0.000374561	325.5	0.000473021	325.5	0.000695984
325	24.1614	325	-23.6437	325	0.33972				325	38.2406	325	-36.5555	325	0.12288								325	-0.000637074	325	-0.000453737	325	-0.000354208	325	-0.00026136	325	-0.000149824	325	1.13914e-06	325	0.000169964	325	0.000279384	325	0.000376412	325	0.000475168	325	0.000697413
324.5	23.8213	324.5	-23.2805	324.5	0.3332				324.5	37.9863	324.5	-36.3981	324.5	0.11154								324.5	-0.000638558	324.5	-0.000456512	324.5	-0.000355573	324.5	-0.000264985	324.5	-0.000149855	324.5	1.24548e-06	324.5	0.000169789	324.5	0.000280185	324.5	0.000377715	324.5	0.000477327	324.5	0.000698046
324	23.5018	324	-22.9421	324	0.32314				324	37.7291	324	-36.1005	324	0.1007								324	-0.000638633	324	-0.000458084	324	-0.000356763	324	-0.000267547	324	-0.000150114	324	1.10353e-06	324	0.00016892	324	0.000280817	324	0.000378175	324	0.000479294	324	0.000697642
323.5	23.2023	323.5	-22.6461	323.5	0.31322				323.5	37.434	323.5	-35.7662	323.5	0.09337								323.5	-0.000638027	323.5	-0.000457867	323.5	-0.000357635	323.5	-0.000269207	323.5	-0.000150318	323.5	9.00537e-07	323.5	0.000167825	323.5	0.000281242	323.5	0.000378239	323.5	0.000480891	323.5	0.000696107
323	22.9103	323	-22.3948	323	0.30185				323	37.0315	323	-35.39	323	0.07933								323	-0.00063684	323	-0.000457552	323	-0.000358652	323	-0.000270034	323	-0.000151041	323	6.06501e-07	323	0.000166497	323	0.000281443	323	0.000378031	323	0.000482055	323	0.00069395
322.5	22.6457	322.5	-22.2049	322.5	0.28978				322.5	36.7503	322.5	-34.9794	322.5	0.05647								322.5	-0.000635492	322.5	-0.000456983	322.5	-0.000359128	322.5	-0.000270729	322.5	-0.000151426	322.5	2.92401e-07	322.5	0.000165865	322.5	0.000281572	322.5	0.000377441	322.5	0.000482831	322.5	0.000691529
322	22.4267	322	-22.076	322	0.27823				322	36.5641	322	-34.6176	322	0.02924								322	-0.000633243	322	-0.000455794	322	-0.000360051	322	-0.000271323	322	-0.00015188	322	1.38016e-07	322	0.000165131	322	0.000281441	322	0.000376682	322	0.000483217	322	0.00068843
321.5	22.254	321.5	-21.9892	321.5	0.26911				321.5	36.486	321.5	-34.1803	321.5	0.01003								321.5	-0.000630467	321.5	-0.000455509	321.5	-0.000360491	321.5	-0.000271826	321.5	-0.000151693	321.5	1.21988e-07	321.5	0.000164212	321.5	0.000280913	321.5	0.000375662	321.5	0.000483444	321.5	0.000684554
321	22.1013	321	-21.9331	321	0.26227				321	36.3954	321	-33.8356	321	-0.00215								321	-0.000626933	321	-0.000454754	321	-0.000361222	321	-0.00027228	321	-0.000150823	321	1.72684e-07	321	0.000163417	321	0.000280059	321	0.000373915	321	0.000483384	321	0.000680028
320.5	21.9744	320.5	-21.9	320.5	0.25714				320.5	36.3691	320.5	-33.5184	320.5	-0.01264								320.5	-0.000623068	320.5	-0.00045542	320.5	-0.000361274	320.5	-0.000272565	320.5	-0.000150344	320.5	1.64844e-07	320.5	0.000162849	320.5	0.000278909	320.5	0.000372725	320.5	0.000483299	320.5	0.000675492
320	21.8727	320	-21.889	320	0.25176				320	36.3334	320	-33.3782	320	-0.02222								320	-0.000618788	320	-0.000455993	320	-0.000360137	320	-0.000272606	320	-0.00014959	320	-3.01465e-08	320	0.000161905	320	0.000277635	320	0.000371111	320	0.000483098	320	0.00067056
319.5	21.791	319.5	-21.887	319.5	0.24413				319.5	36.3816	319.5	-33.2974	319.5	-0.02649								319.5	-0.000614598	319.5	-0.000456152	319.5	-0.000359232	319.5	-0.000271726	319.5	-0.00014931	319.5	-1.59048e-07	319.5	0.000161205	319.5	0.000275936	319.5	0.000369885	319.5	0.000482399	319.5	0.000665702
319	21.7137	319	-21.8928	319	0.23406				319	36.4915	319	-33.2668	319	-0.02616								319	-0.000609742	319	-0.000455583	319	-0.000359035	319	-0.000269881	319	-0.000148498	319	-3.08862e-07	319	0.000160244	319	0.00027372	319	0.00036803	319	0.000480793	319	0.000660294
318.5	21.6406	318.5	-21.8764	318.5	0.22154				318.5	36.63	318.5	-33.3507	318.5	-0.01974								318.5	-0.000604476	318.5	-0.000455003	318.5	-0.000359562	318.5	-0.000267397	318.5	-0.000147442	318.5	-4.35662e-07	318.5	0.000159366	318.5	0.000270872	318.5	0.000365784	318.5	0.000478288	318.5	0.000654832
318	21.5577	318	-21.8473	318	0.20842				318	36.8381	318	-33.5454	318	-0.02291								318	-0.000598976	318	-0.00045427	318	-0.000359393	318	-0.000264573	318	-0.000146412	318	-5.80962e-07	318	0.000158176	318	0.000267529	318	0.000364271	318	0.000474964	318	0.000649794
317.5	21.4654	317.5	-21.7731	317.5	0.19546				317.5	37.1341	317.5	-33.9027	317.5	-0.03146								317.5	-0.00059378	317.5	-0.000452715	317.5	-0.00035778	317.5	-0.00026187	317.5	-0.000145291	317.5	-8.31645e-07	317.5	0.000157251	317.5	0.000264147	317.5	0.000361999	317.5	0.000471057	317.5	0.000644245
317	21.3335	317	-21.6849	317	0.18247				317	37.5801	317	-34.3639	317	-0.03446								317	-0.000588858	317	-0.000449911	317	-0.000355743	317	-0.000259003	317	-0.000143972	317	-1.05259e-06	317	0.000155682	317	0.000261182	317	0.0003602	317	0.000466865	317	0.000638304
316.5	21.1713	316.5	-21.552	316.5	0.17164				316.5	37.9802	316.5	-34.8061	316.5	-0.03805								316.5	-0.000583858	316.5	-0.000445935	316.5	-0.000353523	316.5	-0.00025577	316.5	-0.000143265	316.5	-1.23606e-06	316.5	0.000154453	316.5	0.000258761	316.5	0.000358103	316.5	0.000462935	316.5	0.00063216
316	20.9636	316	-21.3912	316	0.16654				316	38.2806	316	-35.1488	316	-0.03429								316	-0.000578868	316	-0.000443423	316	-0.000351445	316	-0.000252154	316	-0.000142524	316	-1.35523e-06	316	0.000152635	316	0.000256651	316	0.000357197	316	0.000459591	316	0.000625837
315.5	20.7279	315.5	-21.1948	315.5	0.16753				315.5	38.549	315.5	-35.5241	315.5	-0.03414								315.5	-0.000573948	315.5	-0.000442215	315.5	-0.000348171	315.5	-0.0002485	315.5	-0.000141585	315.5	-1.42905e-06	315.5	0.00015107	315.5	0.000254675	315.5	0.000356706	315.5	0.000457199	315.5	0.000619481
315	20.4528	315	-20.9851	315	0.17649				315	38.8919	315	-35.9078	315	-0.03159								315	-0.000568397	315	-0.000440919	315	-0.000344676	315	-0.000245032	315	-0.000140217	315	-1.42568e-06	315	0.00015019	315	0.000252803	315	0.000356331	315	0.000455438	315	0.000613833
314.5	20.141	314.5	-20.7143	314.5	0.19639				314.5	39.2989	314.5	-36.2763	314.5	-0.01859								314.5	-0.000562533	314.5	-0.000438999	314.5	-0.000341849	314.5	-0.000241727	314.5	-0.000138154	314.5	-1.34788e-06	314.5	0.000149476	314.5	0.00025092	314.5	0.000355828	314.5	0.000453727	314.5	0.000608229
314	19.7882	314	-20.4131	314	0.23241				314	39.6708	314	-36.5042	314	0.000324183								314	-0.000556738	314	-0.00043684	314	-0.000340479	314	-0.000238824	314	-0.000136388	314	-1.40391e-06	314	0.000148487	314	0.000248722	314	0.000353966	314	0.000451568	314	0.000603616
313.5	19.3593	313.5	-20.0625	313.5	0.28624				313.5	39.8877	313.5	-36.7034	313.5	0.02386								313.5	-0.000550877	313.5	-0.000433342	313.5	-0.000338989	313.5	-0.000236331	313.5	-0.000134789	313.5	-1.48126e-06	313.5	0.000147142	313.5	0.000245958	313.5	0.000351332	313.5	0.000448693	313.5	0.000599174
313	18.885	313	-19.676	313	0.35265				313	39.9683	313	-36.8576	313	0.05213								313	-0.000546126	313	-0.000428802	313	-0.000338664	313	-0.000234544	313	-0.00013361	313	-1.46376e-06	313	0.00014578	313	0.000242626	313	0.000347866	313	0.000445002	313	0.000594478
312.5	18.3553	312.5	-19.2494	312.5	0.42928				312.5	40.054	312.5	-37.0652	312.5	0.08012								312.5	-0.000542477	312.5	-0.000424983	312.5	-0.000337929	312.5	-0.00023378	312.5	-0.000132108	312.5	-1.49416e-06	312.5	0.000144979	312.5	0.000238916	312.5	0.000344659	312.5	0.00044043	312.5	0.000589614
312	17.7967	312	-18.8143	312	0.51568				312	40.1657	312	-37.2263	312	0.09803								312	-0.000539434	312	-0.000419526	312	-0.000336864	312	-0.000233618	312	-0.000130849	312	-1.3984e-06	312	0.000144459	312	0.000235228	312	0.000341691	312	0.000435325	312	0.000585791
311.5	17.1941	311.5	-18.3402	311.5	0.60845				311.5	40.2505	311.5	-37.4044	311.5	0.10962								311.5	-0.000536542	311.5	-0.000415537	311.5	-0.000334971	311.5	-0.000233724	311.5	-0.000130116	311.5	-1.37775e-06	311.5	0.000144453	311.5	0.000231758	311.5	0.000339385	311.5	0.000430263	311.5	0.000582487
311	16.5642	311	-17.8383	311	0.70247				311	40.3367	311	-37.5435	311	0.12761								311	-0.000533566	311	-0.000412341	311	-0.00033234	311	-0.000233664	311	-0.000129806	311	-1.31103e-06	311	0.000144254	311	0.000228772	311	0.000336657	311	0.000425857	311	0.000578844
310.5	15.9307	310.5	-17.3604	310.5	0.79173				310.5	40.3008	310.5	-37.7695	310.5	0.13989								310.5	-0.000530883	310.5	-0.000410073	310.5	-0.000330431	310.5	-0.000233298	310.5	-0.000129706	310.5	-1.24462e-06	310.5	0.000143156	310.5	0.000226227	310.5	0.000335019	310.5	0.00042239	310.5	0.000574202
310	15.3019	310	-16.8867	310	0.86988				310	40.3527	310	-37.9636	310	0.14586								310	-0.000528412	310	-0.000408585	310	-0.000326883	310	-0.000232999	310	-0.000129225	310	-1.10568e-06	310	0.000142737	310	0.000224089	310	0.000333788	310	0.000419468	310	0.000569347
309.5	14.7026	309.5	-16.4376	309.5	0.93282				309.5	40.3319	309.5	-38.1673	309.5	0.1429								309.5	-0.000525762	309.5	-0.000407392	309.5	-0.000322899	309.5	-0.000232807	309.5	-0.00012875	309.5	-1.09204e-06	309.5	0.000142729	309.5	0.000222408	309.5	0.000332364	309.5	0.000416879	309.5	0.000564269
309	14.0973	309	-16.0072	309	0.97836				309	40.3616	309	-38.1897	309	0.13522								309	-0.000523027	309	-0.000404651	309	-0.000319698	309	-0.00023242	309	-0.000128045	309	-1.11345e-06	309	0.000144591	309	0.000221141	309	0.000330205	309	0.0004146	309	0.000560458
308.5	13.556	308.5	-15.6179	308.5	1.00119				308.5	40.4326	308.5	-38.1319	308.5	0.13293								308.5	-0.000520499	308.5	-0.000401576	308.5	-0.000316163	308.5	-0.000231724	308.5	-0.000127363	308.5	-1.24482e-06	308.5	0.000146258	308.5	0.000220143	308.5	0.000328162	308.5	0.000412666	308.5	0.000556873
308	13.1052	308	-15.2724	308	0.99801				308	40.4219	308	-38.0071	308	0.1261								308	-0.000518718	308	-0.000398984	308	-0.000313294	308	-0.000231298	308	-0.000127192	308	-1.36861e-06	308	0.000147387	308	0.000219102	308	0.000326641	308	0.000410926	308	0.000553516
307.5	12.7007	307.5	-14.9999	307.5	0.96913				307.5	40.4173	307.5	-37.9355	307.5	0.1069								307.5	-0.000517138	307.5	-0.000397622	307.5	-0.000310402	307.5	-0.000231702	307.5	-0.000127452	307.5	-1.40322e-06	307.5	0.000148644	307.5	0.000217713	307.5	0.000324982	307.5	0.000409344	307.5	0.000549737
307	12.3726	307	-14.7845	307	0.91316				307	40.1735	307	-37.8361	307	0.08982								307	-0.000515222	307	-0.000398414	307	-0.000308699	307	-0.000232822	307	-0.000127686	307	-1.60436e-06	307	0.00014951	307	0.000216101	307	0.000322901	307	0.000407752	307	0.000546294
306.5	12.1103	306.5	-14.637	306.5	0.83378				306.5	39.9088	306.5	-37.6821	306.5	0.06382								306.5	-0.00051255	306.5	-0.000397663	306.5	-0.000306717	306.5	-0.000233971	306.5	-0.000127752	306.5	-1.84414e-06	306.5	0.000150286	306.5	0.000214283	306.5	0.000321238	306.5	0.000405927	306.5	0.000542862
306	11.9151	306	-14.5515	306	0.73353				306	39.5304	306	-37.5724	306	0.0337								306	-0.000508933	306	-0.000397296	306	-0.000303478	306	-0.000234188	306	-0.000127584	306	-2.01574e-06	306	0.000150622	306	0.000212485	306	0.00031914	306	0.000403911	306	0.000538787
305.5	11.7847	305.5	-14.5264	305.5	0.61342				305.5	39.1621	305.5	-37.4976	305.5	0.00989								305.5	-0.000504663	305.5	-0.000396014	305.5	-0.000299327	305.5	-0.000233117	305.5	-0.000127542	305.5	-2.11364e-06	305.5	0.000149676	305.5	0.00021067	305.5	0.000317444	305.5	0.000401458	305.5	0.000534115
305	11.7416	305	-14.588	305	0.47779				305	38.7761	305	-37.3672	305	-0.01246								305	-0.000500011	305	-0.000395319	305	-0.000295076	305	-0.000230927	305	-0.000127831	305	-2.15961e-06	305	0.000148392	305	0.000208762	305	0.000315574	305	0.000398198	305	0.00052828
304.5	11.8298	304.5	-14.684	304.5	0.33282				304.5	38.506	304.5	-37.1243	304.5	-0.03135								304.5	-0.00049574	304.5	-0.000393766	304.5	-0.000291551	304.5	-0.000227631	304.5	-0.00012722	304.5	-2.28464e-06	304.5	0.000147583	304.5	0.000206868	304.5	0.000312518	304.5	0.000394148	304.5	0.00052262
304	11.9568	304	-14.8544	304	0.18994				304	38.269	304	-36.8567	304	-0.04915								304	-0.000490551	304	-0.00039114	304	-0.00028919	304	-0.000223475	304	-0.000126391	304	-2.29731e-06	304	0.000146977	304	0.00020519	304	0.000309531	304	0.000389543	304	0.000516266
303.5	12.1655	303.5	-15.0255	303.5	0.05014				303.5	38.0378	303.5	-36.5229	303.5	-0.06953								303.5	-0.000484596	303.5	-0.000388691	303.5	-0.000285834	303.5	-0.000219401	303.5	-0.000125087	303.5	-2.29493e-06	303.5	0.00014591	303.5	0.000203882	303.5	0.00030727	303.5	0.000384535	303.5	0.00051029
303	12.4522	303	-15.239	303	-0.08811				303	37.8021	303	-36.2259	303	-0.08376								303	-0.000477836	303	-0.000384895	303	-0.000282245	303	-0.000216254	303	-0.000123743	303	-2.1329e-06	303	0.00014417	303	0.000202774	303	0.000305351	303	0.000379478	303	0.000504092
302.5	12.7925	302.5	-15.4702	302.5	-0.22044				302.5	37.3847	302.5	-36.0884	302.5	-0.0943								302.5	-0.00047118	302.5	-0.000381947	302.5	-0.000277131	302.5	-0.000214357	302.5	-0.000122604	302.5	-2.04401e-06	302.5	0.000143441	302.5	0.000201612	302.5	0.000303755	302.5	0.000374662	302.5	0.000497121
302	13.1891	302	-15.7011	302	-0.3389				302	36.9254	302	-35.9457	302	-0.10798								302	-0.000465121	302	-0.000378289	302	-0.000272605	302	-0.000213803	302	-0.000121458	302	-1.94842e-06	302	0.000143075	302	0.00020029	302	0.000301857	302	0.000369831	302	0.000490049
301.5	13.6002	301.5	-15.911	301.5	-0.43999				301.5	36.6149	301.5	-35.704	301.5	-0.12012								301.5	-0.000460005	301.5	-0.000373059	301.5	-0.000267757	301.5	-0.000213822	301.5	-0.000120453	301.5	-1.86216e-06	301.5	0.00014285	301.5	0.000198492	301.5	0.000299522	301.5	0.000364942	301.5	0.00048301
301	14.0075	301	-16.1285	301	-0.52333				301	36.3362	301	-35.2904	301	-0.139								301	-0.000454458	301	-0.000367287	301	-0.000263895	301	-0.000213893	301	-0.000119088	301	-1.72976e-06	301	0.0001429	301	0.000196441	301	0.000296785	301	0.000360282	301	0.000476444
300.5	14.3711	300.5	-16.3375	300.5	-0.58813				300.5	35.838	300.5	-34.9097	300.5	-0.14748								300.5	-0.000449422	300.5	-0.000360049	300.5	-0.000260761	300.5	-0.000213443	300.5	-0.000117679	300.5	-1.48382e-06	300.5	0.000142239	300.5	0.000194059	300.5	0.000292966	300.5	0.00035591	300.5	0.000469748
300	14.7173	300	-16.5324	300	-0.63283				300	35.0754	300	-34.4123	300	-0.1506								300	-0.00044279	300	-0.000355796	300	-0.000256764	300	-0.000212043	300	-0.000116667	300	-1.39958e-06	300	0.000142135	300	0.000191501	300	0.000289349	300	0.000351466	300	0.000462767
299.5	14.9831	299.5	-16.7071	299.5	-0.65579				299.5	34.2206	299.5	-33.8369	299.5	-0.16579								299.5	-0.000436003	299.5	-0.000351375	299.5	-0.000252242	299.5	-0.000209957	299.5	-0.000115939	299.5	-1.46498e-06	299.5	0.000141791	299.5	0.000188851	299.5	0.000285911	299.5	0.000347231	299.5	0.000455937
299	15.2114	299	-16.846	299	-0.65917				299	33.4569	299	-33.2019	299	-0.17708								299	-0.00042824	299	-0.000347168	299	-0.00024733	299	-0.000207594	299	-0.000115457	299	-1.5404e-06	299	0.000140809	299	0.000186198	299	0.000282955	299	0.000343701	299	0.000449228
298.5	15.3933	298.5	-16.9413	298.5	-0.64428				298.5	32.9468	298.5	-32.659	298.5	-0.19034								298.5	-0.000421028	298.5	-0.000341379	298.5	-0.000242749	298.5	-0.000205285	298.5	-0.000114733	298.5	-1.51011e-06	298.5	0.000139298	298.5	0.000183743	298.5	0.000278938	298.5	0.00034054	298.5	0.0004427
298	15.547	298	-17.013	298	-0.61341				298	32.4763	298	-32.1572	298	-0.19397								298	-0.000414186	298	-0.000335252	298	-0.00023774	298	-0.000202933	298	-0.000113696	298	-1.47694e-06	298	0.000138628	298	0.000181875	298	0.000274972	298	0.000337748	298	0.000436501
297.5	15.6491	297.5	-17.0911	297.5	-0.56798				297.5	31.9581	297.5	-31.5864	297.5	-0.1937								297.5	-0.000407798	297.5	-0.000328779	297.5	-0.000233151	297.5	-0.000200769	297.5	-0.00011233	297.5	-1.54347e-06	297.5	0.000137995	297.5	0.000180613	297.5	0.000270373	297.5	0.000335324	297.5	0.000429375
297	15.6997	297	-17.1102	297	-0.51225				297	31.446	297	-30.9282	297	-0.18947								297	-0.000401487	297	-0.00032375	297	-0.000228481	297	-0.000198641	297	-0.000110915	297	-1.65006e-06	297	0.000136952	297	0.000179791	297	0.000267149	297	0.000333269	297	0.000421343
296.5	15.7832	296.5	-17.1121	296.5	-0.44787				296.5	30.9492	296.5	-30.2584	296.5	-0.17642								296.5	-0.000393329	296.5	-0.00032067	296.5	-0.000223544	296.5	-0.000196551	296.5	-0.000109286	296.5	-1.6088e-06	296.5	0.000135908	296.5	0.000179196	296.5	0.00026195	296.5	0.000331894	296.5	0.000412804
296	15.8213	296	-17.0946	296	-0.38124				296	30.503	296	-29.5848	296	-0.15774								296	-0.000385636	296	-0.000314723	296	-0.000217888	296	-0.000194499	296	-0.000107883	296	-1.4722e-06	296	0.000134538	296	0.000178555	296	0.000256772	296	0.000328029	296	0.000403809
295.5	15.8184	295.5	-17.051	295.5	-0.31878				295.5	29.975	295.5	-28.9343	295.5	-0.12894								295.5	-0.000377687	295.5	-0.000307975	295.5	-0.000213197	295.5	-0.000192483	295.5	-0.000106512	295.5	-1.45461e-06	295.5	0.00013355	295.5	0.000177368	295.5	0.000251427	295.5	0.000325707	295.5	0.000394504
295	15.8148	295	-16.9874	295	-0.2653				295	29.4534	295	-28.2292	295	-0.09402								295	-0.000370187	295	-0.000301221	295	-0.000207772	295	-0.000190878	295	-0.000105185	295	-1.3969e-06	295	0.000132263	295	0.000175493	295	0.000244321	295	0.00032261	295	0.000384665
294.5	15.7781	294.5	-16.9085	294.5	-0.22101				294.5	28.6807	294.5	-27.6254	294.5	-0.05856								294.5	-0.000362242	294.5	-0.000295152	294.5	-0.000201108	294.5	-0.000188319	294.5	-0.000103172	294.5	-1.45189e-06	294.5	0.000131088	294.5	0.000172783	294.5	0.000237944	294.5	0.000317261	294.5	0.00037445
294	15.7157	294	-16.8127	294	-0.18863				294	27.9991	294	-26.8198	294	-0.01737								294	-0.000354499	294	-0.000289994	294	-0.000192061	294	-0.000180802	294	-0.000101202	294	-1.45473e-06	294	0.000129375	294	0.000169306	294	0.000230508	294	0.00030907	294	0.000363781
293.5	15.6493	293.5	-16.7081	293.5	-0.17738				293.5	27.2032	293.5	-25.9681	293.5	0.0116								293.5	-0.000346232	293.5	-0.00028688	293.5	-0.000182217	293.5	-0.000174905	293.5	-9.88374e-05	293.5	-1.38432e-06	293.5	0.000126629	293.5	0.000165443	293.5	0.000225795	293.5	0.000298322	293.5	0.000353443
293	15.592	293	-16.5866	293	-0.18653				293	26.4081	293	-25.1273	293	0.03691								293	-0.000336941	293	-0.000283037	293	-0.000172763	293	-0.000167405	293	-9.64961e-05	293	-1.36327e-06	293	0.000122351	293	0.000161509	293	0.000220457	293	0.000291732	293	0.000342901
292.5	15.5179	292.5	-16.458	292.5	-0.21388				292.5	25.7724	292.5	-24.3853	292.5	0.06105								292.5	-0.000327044	292.5	-0.00027734	292.5	-0.000163618	292.5	-0.000164015	292.5	-9.42574e-05	292.5	-1.38448e-06	292.5	0.000118915	292.5	0.000158344	292.5	0.000215684	292.5	0.000283099	292.5	0.000331926
292	15.3888	292	-16.3147	292	-0.25469				292	25.0587	292	-23.7542	292	0.08027								292	-0.000316189	292	-0.00027067	292	-0.000155537	292	-0.000162163	292	-9.19619e-05	292	-1.29777e-06	292	0.000115526	292	0.000155243	292	0.000209136	292	0.000272146	292	0.000319912
291.5	15.2765	291.5	-16.1307	291.5	-0.30506				291.5	24.411	291.5	-23.2313	291.5	0.10144								291.5	-0.000304652	291.5	-0.000260831	291.5	-0.000147295	291.5	-0.000159235	291.5	-8.9448e-05	291.5	-1.23048e-06	291.5	0.000112643	291.5	0.000152207	291.5	0.000201762	291.5	0.000263428	291.5	0.000307151
291	15.1697	291	-15.9312	291	-0.3614				291	23.8168	291	-22.6244	291	0.11565								291	-0.000292621	291	-0.000248172	291	-0.00013836	291	-0.00015383	291	-8.65868e-05	291	-9.79662e-07	291	0.000109675	291	0.000149235	291	0.000194452	291	0.000253519	291	0.000295064
290.5	15.037	290.5	-15.6978	290.5	-0.41702				290.5	23.332	290.5	-22.0618	290.5	0.12693								290.5	-0.000280094	290.5	-0.000235858	290.5	-0.000133087	290.5	-0.000146359	290.5	-8.31701e-05	290.5	-6.58325e-07	290.5	0.000106356	290.5	0.000146328	290.5	0.000187332	290.5	0.000247648	290.5	0.000282578
290	14.8797	290	-15.4511	290	-0.46507				290	22.6335	290	-21.1716	290	0.13846								290	-0.000266561	290	-0.000221325	290	-0.000126102	290	-0.000139764	290	-7.99058e-05	290	-4.78597e-07	290	0.000102705	290	0.000143484	290	0.000179782	290	0.000238323	290	0.000269654
289.5	14.6579	289.5	-15.1678	289.5	-0.50181				289.5	21.941	289.5	-20.3485	289.5	0.15222								289.5	-0.000252775	289.5	-0.000204026	289.5	-0.000120123	289.5	-0.000133222	289.5	-7.60894e-05	289.5	-3.12145e-07	289.5	9.90073e-05	289.5	0.000140653	289.5	0.000174054	289.5	0.000229891	289.5	0.000255734
289	14.3741	289	-14.8483	289	-0.52321				289	21.0981	289	-19.5554	289	0.16345								289	-0.000238598	289	-0.000188185	289	-0.000111718	289	-0.000126466	289	-7.27876e-05	289	-1.91276e-07	289	9.49339e-05	289	0.000135336	289	0.000165835	289	0.00021856	289	0.0002419
288.5	14.0383	288.5	-14.4923	288.5	-0.52422				288.5	20.238	288.5	-18.8736	288.5	0.17844								288.5	-0.000225555	288.5	-0.000168767	288.5	-0.000103443	288.5	-0.000119599	288.5	-6.87221e-05	288.5	-4.46023e-08	288.5	8.97912e-05	288.5	0.00013083	288.5	0.000157417	288.5	0.000208125	288.5	0.000227526
288	13.6738	288	-14.0944	288	-0.50436				288	19.3828	288	-18.4122	288	0.19099								288	-0.000212267	288	-0.000152709	288	-9.63582e-05	288	-0.000115581	288	-6.51133e-05	288	1.93429e-07	288	8.52635e-05	288	0.00012609	288	0.000148952	288	0.000196598	288	0.000213636
287.5	13.2348	287.5	-13.6588	287.5	-0.46374				287.5	18.4185	287.5	-17.9405	287.5	0.1982								287.5	-0.000199418	287.5	-0.000138834	287.5	-9.04291e-05	287.5	-0.000108927	287.5	-6.17811e-05	287.5	3.62773e-07	287.5	7.99e-05	287.5	0.000120769	287.5	0.000140922	287.5	0.000184514	287.5	0.000199406
287	12.7425	287	-13.153	287	-0.40426				287	17.1314	287	-17.2671	287	0.19483								287	-0.000185697	287	-0.000128223	287	-8.67797e-05	287	-0.000101103	287	-5.87524e-05	287	6.27972e-07	287	7.49267e-05	287	0.000113898	287	0.000132413	287	0.000173609	287	0.000183899
286.5	12.1811	286.5	-12.5611	286.5	-0.33055				286.5	15.572	286.5	-16.1811	286.5	0.1885								286.5	-0.000170903	286.5	-0.00012117	286.5	-8.33182e-05	286.5	-9.27283e-05	286.5	-5.58021e-05	286.5	6.04859e-07	286.5	6.92075e-05	286.5	0.000106391	286.5	0.000124261	286.5	0.000162821	286.5	0.00016857
286	11.5393	286	-11.8796	286	-0.24994				286	14.0149	286	-15.0003	286	0.17954								286	-0.000155827	286	-0.000113056	286	-8.0287e-05	286	-8.74412e-05	286	-5.24014e-05	286	6.9154e-07	286	6.41824e-05	286	9.92929e-05	286	0.000117604	286	0.000153595	286	0.000152883
285.5	10.8172	285.5	-11.141	285.5	-0.16928				285.5	12.5015	285.5	-13.826	285.5	0.15853								285.5	-0.000140126	285.5	-0.000102454	285.5	-7.38119e-05	285.5	-8.37453e-05	285.5	-4.88281e-05	285.5	6.561e-07	285.5	5.98265e-05	285.5	9.10729e-05	285.5	0.000112202	285.5	0.000141684	285.5	0.000137491
285	10.0445	285	-10.3035	285	-0.09318				285	11.076	285	-12.6136	285	0.13395								285	-0.00012424	285	-9.13101e-05	285	-6.7124e-05	285	-7.89143e-05	285	-4.51536e-05	285	7.3068e-07	285	5.49746e-05	285	8.35757e-05	285	0.00010489	285	0.000129532	285	0.000121527
284.5	9.18416	284.5	-9.37754	284.5	-0.02661				284.5	9.61659	284.5	-11.3779	284.5	0.11424								284.5	-0.000107467	284.5	-7.92178e-05	284.5	-5.87173e-05	284.5	-7.10081e-05	284.5	-4.06615e-05	284.5	7.68807e-07	284.5	4.87429e-05	284.5	7.57908e-05	284.5	9.74936e-05	284.5	0.000116132	284.5	0.0001057
284	8.20463	284	-8.34474	284	0.02388				284	7.97436	284	-10.152	284	0.09236								284	-8.9833e-05	284	-6.79289e-05	284	-5.16161e-05	284	-6.13937e-05	284	-3.64833e-05	284	7.58363e-07	284	4.35445e-05	284	6.95386e-05	284	8.93424e-05	284	0.000101375	284	8.84935e-05
283.5	7.13714	283.5	-7.21174	283.5	0.05503				283.5	6.24283	283.5	-8.76032	283.5	0.07549								283.5	-7.28092e-05	283.5	-5.64448e-05	283.5	-4.55784e-05	283.5	-5.46337e-05	283.5	-3.24489e-05	283.5	6.68e-07	283.5	3.70435e-05	283.5	6.19699e-05	283.5	8.10413e-05	283.5	8.87694e-05	283.5	7.07836e-05
283	5.9649	283	-5.9742	283	0.06823				283	4.50458	283	-7.15393	283	0.05037								283	-5.64088e-05	283	-4.57269e-05	283	-3.87406e-05	283	-4.97984e-05	283	-2.79785e-05	283	5.04907e-07	283	3.04219e-05	283	5.33618e-05	283	7.29253e-05	283	7.76609e-05	283	5.1315e-05
282.5	4.68054	282.5	-4.63924	282.5	0.06336				282.5	2.79171	282.5	-5.31028	282.5	0.03154								282.5	-3.93694e-05	282.5	-3.45575e-05	282.5	-3.07454e-05	282.5	-4.39886e-05	282.5	-2.39142e-05	282.5	5.24077e-07	282.5	2.36657e-05	282.5	4.52029e-05	282.5	6.56101e-05	282.5	6.60172e-05	282.5	3.01753e-05
282	3.28232	282	-3.22914	282	0.04421				282	0.96451	282	-3.32683	282	0.02894								282	-2.08292e-05	282	-2.40343e-05	282	-2.52332e-05	282	-3.47848e-05	282	-1.95493e-05	282	5.44951e-07	282	1.70511e-05	282	3.8496e-05	282	5.77415e-05	282	5.19351e-05	282	1.02434e-05
281.5	1.78732	281.5	-1.72935	281.5	0.01427				281.5	-0.9457	281.5	-1.29628	281.5	0.02603								281.5	-1.19775e-06	281.5	-1.77892e-05	281.5	-1.55154e-05	281.5	-2.5638e-05	281.5	-1.53176e-05	281.5	7.84981e-07	281.5	1.02332e-05	281.5	3.35429e-05	281.5	4.87487e-05	281.5	3.77325e-05	281.5	-8.91646e-06
281	0.19366	281	-0.15734	281	-0.02243				281	-2.96174	281	0.7841	281	0.0225								281	1.90579e-05	281	-9.98889e-06	281	-5.53458e-06	281	-1.6385e-05	281	-1.12269e-05	281	9.12792e-07	281	3.44196e-06	281	2.8256e-05	281	3.8442e-05	281	2.14314e-05	281	-2.71877e-05
280.5	-1.47924	280.5	1.48876	280.5	-0.06035				280.5	-4.86023	280.5	2.94584	280.5	0.02605								280.5	3.95088e-05	280.5	3.76296e-06	280.5	7.00545e-06	280.5	-6.24312e-06	280.5	-6.41673e-06	280.5	1.00947e-06	280.5	-2.95596e-06	280.5	2.08695e-05	280.5	2.72227e-05	280.5	7.07247e-06	280.5	-4.63318e-05
280	-3.22424	280	3.19842	280	-0.09526				280	-6.63736	280	5.12094	280	0.03858								280	6.03856e-05	280	1.95648e-05	280	1.66925e-05	280	9.50102e-07	280	-1.72081e-06	280	9.5138e-07	280	-8.7327e-06	280	1.26036e-05	280	1.86957e-05	280	-7.39201e-06	280	-6.59612e-05
279.5	-5.0128	279.5	4.93833	279.5	-0.12287				279.5	-8.38156	279.5	7.17894	279.5	0.05306								279.5	8.08658e-05	279.5	3.71512e-05	279.5	2.32693e-05	279.5	7.91669e-06	279.5	3.00458e-06	279.5	8.67153e-07	279.5	-1.37057e-05	279.5	3.19369e-06	279.5	7.85929e-06	279.5	-2.03934e-05	279.5	-8.63938e-05
279	-6.82491	279	6.70712	279	-0.13824				279	-9.98152	279	9.32742	279	0.05853								279	0.000102093	279	5.21502e-05	279	3.05072e-05	279	1.34415e-05	279	7.60463e-06	279	7.17735e-07	279	-1.95399e-05	279	-6.63234e-06	279	-2.60202e-06	279	-3.71227e-05	279	-0.000107045
278.5	-8.67423	278.5	8.50431	278.5	-0.13862				278.5	-11.5131	278.5	11.2003	278.5	0.06856								278.5	0.000123878	278.5	6.57935e-05	278.5	3.86942e-05	278.5	1.72875e-05	278.5	1.20398e-05	278.5	4.18831e-07	278.5	-2.50736e-05	278.5	-1.39533e-05	278.5	-1.30132e-05	278.5	-5.47032e-05	278.5	-0.000128552
278	-10.5269	278	10.2851	278	-0.12376				278	-13.1826	278	12.9646	278	0.07161								278	0.000145906	278	8.26123e-05	278	4.63414e-05	278	2.02336e-05	278	1.64223e-05	278	1.2427e-07	278	-3.1043e-05	278	-1.97023e-05	278	-2.51444e-05	278	-6.86859e-05	278	-0.000149905
277.5	-12.3701	277.5	12.0628	277.5	-0.09192				277.5	-14.6643	277.5	14.4529	277.5	0.07185								277.5	0.000168827	277.5	9.62468e-05	277.5	5.50756e-05	277.5	2.37316e-05	277.5	2.13487e-05	277.5	-5.97011e-08	277.5	-3.60462e-05	277.5	-2.41914e-05	277.5	-3.54153e-05	277.5	-7.77234e-05	277.5	-0.000171649
277	-14.1864	277	13.8368	277	-0.04384				277	-16.0825	277	15.9444	277	0.06697								277	0.000192652	277	0.000112547	277	6.37268e-05	277	2.86302e-05	277	2.66902e-05	277	-1.34644e-07	277	-4.05025e-05	277	-2.93251e-05	277	-4.58738e-05	277	-8.27262e-05	277	-0.000193784
276.5	-15.984	276.5	15.5918	276.5	0.01607				276.5	-17.6162	276.5	17.6904	276.5	0.05811								276.5	0.000215317	276.5	0.000124709	276.5	7.23705e-05	276.5	3.62938e-05	276.5	3.15505e-05	276.5	-1.98227e-07	276.5	-4.50495e-05	276.5	-3.49766e-05	276.5	-5.53554e-05	276.5	-9.16892e-05	276.5	-0.000218468
276	-17.7777	276	17.317	276	0.08399				276	-19.1101	276	19.5687	276	0.05545								276	0.000237522	276	0.000135007	276	8.0036e-05	276	4.28855e-05	276	3.60658e-05	276	-3.15396e-07	276	-4.96734e-05	276	-4.13988e-05	276	-6.52815e-05	276	-0.000103744	276	-0.000242738
275.5	-19.5568	275.5	19.0497	275.5	0.15459				275.5	-20.5527	275.5	21.499	275.5	0.06417								275.5	0.00025891	275.5	0.00014952	275.5	8.6639e-05	275.5	4.8761e-05	275.5	4.01286e-05	275.5	-4.76958e-07	275.5	-5.44319e-05	275.5	-4.97313e-05	275.5	-7.46965e-05	275.5	-0.000119102	275.5	-0.000266494
275	-21.3241	275	20.7545	275	0.22298				275	-21.9553	275	23.4184	275	0.06239								275	0.000281371	275	0.000164655	275	9.38313e-05	275	5.39772e-05	275	4.40611e-05	275	-7.04956e-07	275	-5.86804e-05	275	-5.81094e-05	275	-8.5494e-05	275	-0.000135564	275	-0.000288896
274.5	-23.0659	274.5	22.4237	274.5	0.28544				274.5	-23.3492	274.5	25.1748	274.5	0.07005								274.5	0.000304729	274.5	0.000181403	274.5	0.000100946	274.5	6.09501e-05	274.5	4.78507e-05	274.5	-1.06982e-06	274.5	-6.30626e-05	274.5	-6.789e-05	274.5	-9.58987e-05	274.5	-0.000152423	274.5	-0.000311321
274	-24.7956	274	24.0928	274	0.3398				274	-24.8031	274	26.8911	274	0.06706								274	0.000326976	274	0.000197378	274	0.00010637	274	6.67363e-05	274	5.14988e-05	274	-1.48019e-06	274	-6.6952e-05	274	-7.71108e-05	274	-0.000105248	274	-0.000168606	274	-0.000334454
273.5	-26.5168	273.5	25.7784	273.5	0.38128				273.5	-26.5397	273.5	28.3292	273.5	0.06344								273.5	0.00034864	273.5	0.000208788	273.5	0.000113201	273.5	7.33605e-05	273.5	5.52244e-05	273.5	-1.97569e-06	273.5	-7.01458e-05	273.5	-8.55916e-05	273.5	-0.000116922	273.5	-0.000183342	273.5	-0.000356777
273	-28.2453	273	27.455	273	0.40858				273	-28.405	273	29.6904	273	0.05062								273	0.000369128	273	0.00021737	273	0.000120095	273	7.74436e-05	273	5.8878e-05	273	-2.23898e-06	273	-7.3005e-05	273	-9.46699e-05	273	-0.00012851	273	-0.000193584	273	-0.000377914
272.5	-29.9885	272.5	29.1388	272.5	0.42091				272.5	-30.5634	272.5	31.2803	272.5	0.0379								272.5	0.000388115	272.5	0.000222609	272.5	0.000126333	272.5	8.17495e-05	272.5	6.18107e-05	272.5	-2.46279e-06	272.5	-7.55308e-05	272.5	-0.000102602	272.5	-0.00013705	272.5	-0.000204588	272.5	-0.000396141
272	-31.727	272	30.8537	272	0.41999				272	-32.7869	272	33.1728	272	0.0128								272	0.000407282	272	0.000227385	272	0.000130154	272	8.52672e-05	272	6.4253e-05	272	-2.58555e-06	272	-7.74175e-05	272	-0.000110577	272	-0.000144793	272	-0.000218043	272	-0.000414189
271.5	-33.4799	271.5	32.5862	271.5	0.40534				271.5	-34.8018	271.5	35.3194	271.5	-0.00493								271.5	0.000425874	271.5	0.00023464	271.5	0.000135871	271.5	9.097e-05	271.5	6.59753e-05	271.5	-2.6629e-06	271.5	-8.02088e-05	271.5	-0.000118348	271.5	-0.000152706	271.5	-0.000232002	271.5	-0.000431938
271	-35.265	271	34.3358	271	0.37988				271	-36.528	271	37.2292	271	-0.03581								271	0.000443243	271	0.000241844	271	0.000143018	271	9.74182e-05	271	6.85109e-05	271	-2.69232e-06	271	-8.21026e-05	271	-0.000124361	271	-0.000159148	271	-0.000242416	271	-0.000449419
270.5	-37.0882	270.5	36.1307	270.5	0.34606				270.5	-38.1417	270.5	39.0759	270.5	-0.05437								270.5	0.0004588	270.5	0.00024764	270.5	0.000152705	270.5	0.000100929	270.5	7.20274e-05	270.5	-2.7751e-06	270.5	-8.413e-05	270.5	-0.000128712	270.5	-0.000163745	270.5	-0.00024971	270.5	-0.000465568
270	-38.9369	270	37.9466	270	0.30758				270	-39.8685	270	40.7949	270	-0.0701								270	0.000472076	270	0.000254995	270	0.000158236	270	0.000104748	270	7.61348e-05	270	-3.01403e-06	270	-8.60595e-05	270	-0.000130783	270	-0.000168802	270	-0.00025563	270	-0.000480218
269.5	-40.7892	269.5	39.7672	269.5	0.27068				269.5	-41.6549	269.5	42.4928	269.5	-0.08315								269.5	0.00048512	269.5	0.000262829	269.5	0.000161212	269.5	0.00010851	269.5	7.87913e-05	269.5	-3.03615e-06	269.5	-8.78093e-05	269.5	-0.000132913	269.5	-0.000172953	269.5	-0.000262128	269.5	-0.000492472
269	-42.6468	269	41.5826	269	0.23825				269	-43.3449	269	44.3847	269	-0.09794								269	0.000497785	269	0.000264655	269	0.000163336	269	0.000109104	269	8.27267e-05	269	-3.04949e-06	269	-8.89156e-05	269	-0.000136867	269	-0.000176779	269	-0.000268169	269	-0.000502948
268.5	-44.4806	268.5	43.3913	268.5	0.21422				268.5	-45.04	268.5	46.4816	268.5	-0.10185								268.5	0.000507933	268.5	0.00026517	268.5	0.000166015	268.5	0.000107445	268.5	8.53845e-05	268.5	-3.05403e-06	268.5	-8.98923e-05	268.5	-0.00014056	268.5	-0.000179219	268.5	-0.000273931	268.5	-0.000512384
268	-46.3184	268	45.1913	268	0.20042				268	-46.8236	268	48.665	268	-0.11447								268	0.000518222	268	0.000265026	268	0.000170232	268	0.000103774	268	8.72808e-05	268	-3.04979e-06	268	-9.06729e-05	268	-0.000142973	268	-0.000177895	268	-0.000274876	268	-0.000521354
267.5	-48.1042	267.5	46.9501	267.5	0.19992				267.5	-48.4126	267.5	50.8235	267.5	-0.12076								267.5	0.000526573	267.5	0.00026552	267.5	0.000173241	267.5	0.000104806	267.5	8.90408e-05	267.5	-3.03676e-06	267.5	-9.12099e-05	267.5	-0.000144052	267.5	-0.00018014	267.5	-0.000275637	267.5	-0.000529641
267	-49.8439	267	48.6661	267	0.21021				267	-50.0175	267	52.784	267	-0.14017								267	0.000533445	267	0.000267198	267	0.00017564	267	0.000105547	267	9.06647e-05	267	-3.01494e-06	267	-9.15035e-05	267	-0.000146244	267	-0.000181988	267	-0.000277316	267	-0.000534372
266.5	-51.5073	266.5	50.3164	266.5	0.22788				266.5	-51.483	266.5	54.1468	266.5	-0.15729								266.5	0.000539465	266.5	0.000268309	266.5	0.000177751	266.5	0.000105997	266.5	9.21523e-05	266.5	-2.98433e-06	266.5	-9.15535e-05	266.5	-0.000148144	266.5	-0.000183438	266.5	-0.00027833	266.5	-0.000538125
266	-53.0919	266	51.8984	266	0.24531				266	-53.3293	266	55.2364	266	-0.175								266	0.000544634	266	0.000268856	266	0.000179573	266	0.000106155	266	9.35037e-05	266	-2.94494e-06	266	-9.136e-05	266	-0.000149753	266	-0.000184491	266	-0.000278681	266	-0.0005409
265.5	-54.5966	265.5	53.4298	265.5	0.25756				265.5	-54.7058	265.5	56.1453	265.5	-0.18554								265.5	0.00054895	265.5	0.000268836	265.5	0.000181107	265.5	0.000106022	265.5	9.47189e-05	265.5	-2.89675e-06	265.5	-9.0923e-05	265.5	-0.000151071	265.5	-0.000185148	265.5	-0.000278367	265.5	-0.000542697
265	-55.9644	265	54.8762	265	0.26139				265	-55.9291	265	57.0722	265	-0.20968								265	0.000552415	265	0.000268251	265	0.000182352	265	0.000105598	265	9.57979e-05	265	-2.83978e-06	265	-9.02424e-05	265	-0.000152097	265	-0.000185407	265	-0.000277389	265	-0.000543516
264.5	-57.2151	264.5	56.2279	264.5	0.25302				264.5	-56.8156	264.5	57.9909	264.5	-0.23091								264.5	0.000555027	264.5	0.000267101	264.5	0.000183309	264.5	0.000104882	264.5	9.67407e-05	264.5	-2.77401e-06	264.5	-8.93184e-05	264.5	-0.000152831	264.5	-0.000185269	264.5	-0.000275747	264.5	-0.000543357
264	-58.3027	264	57.4633	264	0.22687				264	-57.8156	264	58.4866	264	-0.26106								264	0.000556788	264	0.000265385	264	0.000183977	264	0.000103876	264	9.75473e-05	264	-2.69946e-06	264	-8.81508e-05	264	-0.000153274	264	-0.000184733	264	-0.000273441	264	-0.00054222
263.5	-59.1514	263.5	58.5421	263.5	0.17732				263.5	-58.7489	263.5	58.673	263.5	-0.28623								263.5	0.000557696	263.5	0.000263104	263.5	0.000184357	263.5	0.000102578	263.5	9.82176e-05	263.5	-2.61612e-06	263.5	-8.67397e-05	263.5	-0.000153426	263.5	-0.000183801	263.5	-0.00027047	263.5	-0.000540105
263	-59.7668	263	59.4449	263	0.1111				263	-59.1715	263	58.6001	263	-0.32406								263	0.000557753	263	0.000260257	263	0.000184449	263	0.000100988	263	9.87517e-05	263	-2.524e-06	263	-8.50851e-05	263	-0.000153286	263	-0.000182472	263	-0.000266836	263	-0.000537013
262.5	-60.0836	262.5	60.1189	262.5	0.03227				262.5	-59.1225	262.5	58.0445	262.5	-0.35943								262.5	0.000556958	262.5	0.000256844	262.5	0.000184252	262.5	9.91076e-05	262.5	9.91496e-05	262.5	-2.42308e-06	262.5	-8.31869e-05	262.5	-0.000152854	262.5	-0.000180745	262.5	-0.000262537	262.5	-0.000532942
262	-60.0166	262	60.5608	262	-0.05478				262	-58.066	262	57.8509	262	-0.39116								262	0.000555311	262	0.000252866	262	0.000183766	262	9.69357e-05	262	9.94113e-05	262	-2.31337e-06	262	-8.10453e-05	262	-0.000152131	262	-0.000178621	262	-0.000257574	262	-0.000527893
261.5	-59.6236	261.5	60.6678	261.5	-0.14416				261.5	-57.0726	261.5	57.6016	261.5	-0.40982								261.5	0.000552811	261.5	0.000248322	261.5	0.000182992	261.5	9.44724e-05	261.5	9.95368e-05	261.5	-2.19488e-06	261.5	-7.86601e-05	261.5	-0.000151117	261.5	-0.0001761	261.5	-0.000251947	261.5	-0.000521866
261	-58.7932	261	60.3854	261	-0.22971				261	-56.0056	261	56.9975	261	-0.42772								261	0.00054946	261	0.000243213	261	0.00018193	261	9.17179e-05	261	9.9526e-05	261	-2.0676e-06	261	-7.60314e-05	261	-0.000149811	261	-0.000173183	261	-0.000245656	261	-0.000514862
260.5	-57.4646	260.5	59.671	260.5	-0.30525				260.5	-55.0074	260.5	56.0628	260.5	-0.43857								260.5	0.000545257	260.5	0.000237538	260.5	0.000180579	260.5	8.86721e-05	260.5	9.93791e-05	260.5	-1.93153e-06	260.5	-7.31592e-05	260.5	-0.000148213	260.5	-0.000169867	260.5	-0.000238701	260.5	-0.000506879
260	-55.6319	260	58.4763	260	-0.36291				260	-53.7862	260	54.6331	260	-0.45332								260	0.000540202	260	0.000231298	260	0.000178939	260	8.5335e-05	260	9.90959e-05	260	-1.78667e-06	260	-7.00434e-05	260	-0.000146324	260	-0.000166155	260	-0.000231081	260	-0.000497919
259.5	-53.3959	259.5	56.8627	259.5	-0.39874				259.5	-52.4256	259.5	53.5486	259.5	-0.43912								259.5	0.000534295	259.5	0.000224492	259.5	0.000177011	259.5	8.17066e-05	259.5	9.86765e-05	259.5	-1.63302e-06	259.5	-6.66842e-05	259.5	-0.000144144	259.5	-0.000162046	259.5	-0.000222798	259.5	-0.00048798
259	-50.651	259	54.7747	259	-0.41212				259	-50.7983	259	52.3384	259	-0.42527								259	0.000527536	259	0.00021712	259	0.000174795	259	7.77869e-05	259	9.81209e-05	259	-1.47058e-06	259	-6.30814e-05	259	-0.000141672	259	-0.000157539	259	-0.00021385	259	-0.000477064
258.5	-47.5157	258.5	52.1988	258.5	-0.40186				258.5	-48.8449	258.5	50.8458	258.5	-0.40019								258.5	0.000519925	258.5	0.000209183	258.5	0.00017229	258.5	7.35759e-05	258.5	9.74291e-05	258.5	-1.29936e-06	258.5	-5.92351e-05	258.5	-0.000138909	258.5	-0.000152636	258.5	-0.000204238	258.5	-0.000465169
258	-44.0374	258	49.2032	258	-0.36997				258	-46.8267	258	50.1086	258	-0.37796								258	0.000511462	258	0.000200681	258	0.000169497	258	6.90736e-05	258	9.66011e-05	258	-1.11934e-06	258	-5.51453e-05	258	-0.000135854	258	-0.000147335	258	-0.000193962	258	-0.000452297
257.5	-40.1938	257.5	45.8084	257.5	-0.31922				257.5	-44.5622	257.5	49.5491	257.5	-0.35112								257.5	0.000502148	257.5	0.000191613	257.5	0.000166415	257.5	6.428e-05	257.5	9.56368e-05	257.5	-9.30542e-07	257.5	-5.0812e-05	257.5	-0.000132507	257.5	-0.000141637	257.5	-0.000183022	257.5	-0.000438446
257	-36.1538	257	42.0923	257	-0.25591				257	-42.3856	257	48.9745	257	-0.31969								257	0.000491981	257	0.000181979	257	0.000163045	257	5.91951e-05	257	9.45363e-05	257	-7.32951e-07	257	-4.62351e-05	257	-0.000128869	257	-0.000135542	257	-0.000171417	257	-0.000423618
256.5	-31.9608	256.5	38.0781	256.5	-0.18673				256.5	-40.7089	256.5	48.4409	256.5	-0.28364								256.5	0.000480962	256.5	0.00017178	256.5	0.000159386	256.5	5.38189e-05	256.5	9.32997e-05	256.5	-5.26572e-07	256.5	-4.14147e-05	256.5	-0.00012494	256.5	-0.00012905	256.5	-0.000159149	256.5	-0.000407812
256	-27.7335	256	35.0468	256	-0.12068				256	-39.0215	256	47.9481	256	-0.243								256	0.000469092	256	0.000161015	256	0.000155439	256	4.81515e-05	256	9.19268e-05	256	-3.11404e-07	256	-3.63508e-05	256	-0.000120719	256	-0.00012216	256	-0.000146216	256	-0.000391027
255.5	-24.5979	255.5	31.8822	255.5	-0.06215				255.5	-37.3234	255.5	47.4962	255.5	-0.19775								255.5	0.000456369	255.5	0.000149685	255.5	0.000151203	255.5	4.21927e-05	255.5	9.04176e-05	255.5	-8.7447e-08	255.5	-3.10434e-05	255.5	-0.000116207	255.5	-0.000114874	255.5	-0.000132619	255.5	-0.000373265
255	-21.4932	255	28.5842	255	-0.01769				255	-35.6146	255	47.0852	255	-0.14789								255	0.000442794	255	0.000137789	255	0.000146679	255	3.59426e-05	255	8.87723e-05	255	1.45298e-07	255	-2.54925e-05	255	-0.000111403	255	-0.00010719	255	-0.000118359	255	-0.000354525
254.5	-18.4192	254.5	25.1529	254.5	-0.02281				254.5	-33.8951	254.5	46.7151	254.5	-0.09343								254.5	0.000428368	254.5	0.000125328	254.5	0.000141867	254.5	2.94013e-05	254.5	8.69908e-05	254.5	3.86832e-07	254.5	-1.9698e-05	254.5	-0.000106307	254.5	-9.91098e-05	254.5	-0.000103433	254.5	-0.000334807
254	-15.3759	254	21.5882	254	-0.04212				254	-32.165	254	46.3859	254	-0.03437								254	0.000413089	254	0.000112301	254	0.000136766	254	2.25687e-05	254	8.5073e-05	254	6.37154e-07	254	-1.36601e-05	254	-0.00010092	254	-9.0632e-05	254	-8.78443e-05	254	-0.000314111
253.5	-12.3635	253.5	17.8902	253.5	-0.07561				253.5	-30.4241	253.5	46.0976	253.5	0.0293								253.5	0.000396959	253.5	9.8708e-05	253.5	0.000131376	253.5	1.54447e-05	253.5	8.3019e-05	253.5	8.96265e-07	253.5	-7.37858e-06	253.5	-9.52421e-05	253.5	-8.1757e-05	253.5	-7.15909e-05	253.5	-0.000292436
253	-9.38174	253	14.0588	253	-0.12328				253	-28.6726	253	45.8501	253	0.09757								253	0.000379977	253	8.455e-05	253	0.000125698	253	8.02948e-06	253	8.08288e-05	253	1.16416e-06	253	-8.53575e-07	253	-8.92723e-05	253	-7.24849e-05	253	-5.46734e-05	253	-0.000269784
252.5	-6.43078	252.5	10.0941	252.5	-0.18513				252.5	-26.9104	252.5	45.6436	252.5	0.17044								252.5	0.000362142	252.5	6.98264e-05	252.5	0.000119732	252.5	3.22953e-07	252.5	7.85024e-05	252.5	1.44085e-06	252.5	5.91495e-06	252.5	-8.30109e-05	252.5	-6.28157e-05	252.5	-3.70917e-05	252.5	-0.000246154
252	-3.51059	252	5.99603	252	-0.26116				252	-25.1374	252	45.4779	252	0.24792								252	0.000343456	252	5.45372e-05	252	0.000113477	252	-7.67487e-06	252	7.60398e-05	252	1.72633e-06	252	1.2927e-05	252	-7.64581e-05	252	-5.27494e-05	252	-1.88459e-05	252	-0.000221546
251.5	-0.62116	251.5	1.76462	251.5	-0.35138				251.5	-23.3538	251.5	45.3532	251.5	0.33								251.5	0.000323918	251.5	3.86825e-05	251.5	0.000106933	251.5	-1.5964e-05	251.5	7.34409e-05	251.5	2.02059e-06	251.5	2.01826e-05	251.5	-6.96137e-05	251.5	-4.22859e-05	251.5	6.40431e-08	251.5	-0.00019596
251	2.23751	251	-2.60015	251	-0.45577				251	-21.5595	251	45.2693	251	0.41669								251	0.000303528	251	2.22622e-05	251	0.000100101	251	-2.45444e-05	251	7.07059e-05	251	2.32365e-06	251	2.76817e-05	251	-6.24779e-05	251	-3.14253e-05	251	1.96382e-05	251	-0.000169397
250.5	5.06541	250.5	-7.09826	250.5	-0.57435				250.5	-19.7545	250.5	45.2263	250.5	0.50798								250.5	0.000282286	250.5	5.27635e-06	250.5	9.29809e-05	250.5	-3.34161e-05	250.5	6.78346e-05	250.5	2.63549e-06	250.5	3.54243e-05	250.5	-5.50506e-05	250.5	-2.01675e-05	250.5	3.98764e-05	250.5	-0.000141855
250	7.86256	250	-11.7297	250	-0.70711				250	-17.9389	250	45.2242	250	0.60387								250	0.000260191	250	-1.2275e-05	250	8.55721e-05	250	-4.25791e-05	250	6.48271e-05	250	2.95612e-06	250	4.34104e-05	250	-4.73318e-05	250	-8.51266e-06	250	6.07788e-05	250	-0.000113335

## Sheet: Figure 6.
Figure 6.a							Figure 6.b							Figure 6.c							Figure 6.d							Figure 6.e													Figure 6.f
1359.22	0	3831.96	0.00997	3831.96	0.000226396		1782.8	13	3866	0.05274	3866	0.000278866		2035.74	0	3900.26	0.05882	3900.26	0.000890052		2100.51	0	3832.16	0.14956	3832.16	0.000548223		700	-0.08459	700	0.48661	700	0.42484	700	-0.08459	700	-0.96623	700	-0.90416		700	-0.30856	700	-0.75371	700	-0.14056	700	-0.07991	700
1359.24	1	3831.98	0.01392	3831.97	0.000235025		1782.82	14	3866.03	0.05018	3866.01	0.000289691		2035.76	31	3900.28	0.0743	3900.27	0.00091623		2100.53	39	3832.18	0.15249	3832.16	0.000563452		699.5	-0.02882	699.5	0.15189	699.5	0.18029	699.5	-0.02882	699.5	-0.73486	699.5	-0.88443		699.5	-0.20602	699.5	-0.69236	699.5	-0.13103	699.5	-0.07222	699.5
1359.25	1	3832.01	0.01884	3831.98	0.000243655		1782.84	5	3866.05	0.04762	3866.01	0.0003		2035.78	52	3900.31	0.08669	3900.28	0.000942408		2100.55	24	3832.21	0.16422	3832.17	0.000583756		699	0.0101	699	-0.14227	699	-0.03599	699	0.0101	699	-0.52362	699	-0.8623		699	-0.11436	699	-0.64304	699	-0.12189	699	-0.06513	699
1359.27	2	3832.04	0.02421	3831.98	0.000252792		1782.86	84	3866.08	0.04506	3866.02	0.00031134		2035.79	19	3900.34	0.10526	3900.29	0.000973822		2100.57	43	3832.24	0.17595	3832.18	0.000604061		698.5	-0.06029	698.5	-0.39585	698.5	-0.22401	698.5	-0.06029	698.5	-0.3325	698.5	-0.83776		698.5	-0.0336	698.5	-0.60575	698.5	-0.11316	698.5	-0.05863	698.5
1359.29	2	3832.09	0.02958	3831.99	0.000262437		1782.87	16	3866.11	0.04762	3866.03	0.00032268		2035.81	78	3900.36	0.12693	3900.3	0.00101		2100.59	24	3832.26	0.17595	3832.19	0.000624365		698	-0.0121	698	-0.60885	698	-0.38377	698	-0.0121	698	-0.1615	698	-0.81082		698	0.03628	698	-0.58049	698	-0.10482	698	-0.05272	698
1359.32	3	3832.12	0.03505	3832	0.000272081		1782.89	0	3866.13	0.05274	3866.04	0.000334536		2035.83	17	3900.39	0.14861	3900.3	0.00103		2100.61	26	3832.29	0.16129	3832.19	0.00064467		697.5	-0.08482	697.5	-0.78128	697.5	-0.51527	697.5	-0.08482	697.5	-0.01064	697.5	-0.78146		697.5	0.09526	697.5	-0.56726	697.5	-0.09687	697.5	-0.0474	697.5
1359.33	3	3832.15	0.03505	3832.01	0.000282234		1782.91	0	3866.16	0.05274	3866.05	0.000346392		2035.85	14	3900.42	0.15789	3900.31	0.00107		2100.63	9	3832.32	0.1437	3832.2	0.000664975		697	0.08328	697	-0.91314	697	-0.6185	697	0.08328	697	0.1201	697	-0.7497		697	0.14335	697	-0.56605	697	-0.08933	697	-0.04267	697
1359.35	3	3832.17	0.03051	3832.01	0.000292386		1782.93	65	3866.19	0.0553	3866.05	0.000358763		2035.87	16	3900.44	0.1548	3900.32	0.0011		2100.65	28	3832.34	0.1261	3832.21	0.000685279		696.5	0.00696	696.5	-1.00442	696.5	-0.69348	696.5	0.00696	696.5	0.23072	696.5	-0.71553		696.5	0.18056	696.5	-0.57687	696.5	-0.08218	696.5	-0.03853	696.5
1359.37	3	3832.2	0.02605	3832.02	0.000303553		1782.95	67	3866.22	0.06298	3866.06	0.000371649		2035.89	50	3900.47	0.13932	3900.33	0.00113		2100.67	11	3832.37	0.11144	3832.22	0.00071066		696	0.1155	696	-1.05513	696	-0.74019	696	0.1155	696	0.3212	696	-0.67896		696	0.20687	696	-0.59971	696	-0.07543	696	-0.03498	696
1359.38	2	3832.23	0.02158	3832.03	0.000314721		1782.96	0	3866.24	0.07066	3866.07	0.000385052		2035.91	62	3900.5	0.12693	3900.33	0.00117		2100.69	15	3832.4	0.08798	3832.23	0.000730964		695.5	0.1409	695.5	-1.06527	695.5	-0.75864	695.5	0.1409	695.5	0.39157	695.5	-0.63998		695.5	0.2135	695.5	-0.65185	695.5	-0.06296	695.5	-0.03035	695.5
1359.4	2	3832.25	0.01714	3832.04	0.000325888		1782.98	49	3866.27	0.07834	3866.08	0.000398969		2035.93	114	3900.53	0.11455	3900.34	0.0012		2100.71	52	3832.42	0.06452	3832.23	0.000756345		695	0.21144	695	-1.11188	695	-0.84413	695	0.21144	695	0.4418	695	-0.59859		695	0.21505	695	-0.70772	695	-0.04933	695	-0.02686	695
1359.41	1	3832.28	0.01267	3832.05	0.000338071		1783	8	3866.3	0.08346	3866.08	0.000412887		2035.95	42	3900.55	0.10526	3900.35	0.00124		2100.73	25	3832.45	0.04399	3832.24	0.00077665		694.5	0.23949	694.5	-1.06802	694.5	-0.87716	694.5	0.23949	694.5	0.47191	694.5	-0.55479		694.5	0.22877	694.5	-0.78458	694.5	-0.03432	694.5	-0.02481	694.5
1359.43	1	3832.31	0.0082	3832.05	0.000350254		1783.02	0	3866.32	0.08602	3866.09	0.00042732		2035.97	9	3900.58	0.08978	3900.36	0.00127		2100.74	31	3832.48	0.04399	3832.25	0.00080203		694	0.26315	694	-0.92752	694	-0.76215	694	0.26315	694	0.48189	694	-0.50859		694	0.18734	694	-0.86576	694	-0.03307	694	-0.02464	694
1359.45	0	3832.33	0.00801	3832.06	0.000362944		1783.11	0	3866.35	0.08858	3866.1	0.000442268		2035.99	134	3900.61	0.08359	3900.37	0.00131		2100.76	167	3832.5	0.06158	3832.26	0.000827411		693.5	0.25589	693.5	-0.68075	693.5	-0.63844	693.5	0.25589	693.5	0.41363	693.5	-0.45998		693.5	0.1599	693.5	-0.91541	693.5	-0.03959	693.5	-0.02611	693.5
1359.46	0	3832.36	0.00977	3832.07	0.000375635		1783.13	7	3866.38	0.08602	3866.11	0.000457216		2036.01	138	3900.63	0.10217	3900.37	0.00135		2100.78	16	3832.53	0.09384	3832.26	0.000852792		693	0.26992	693	-0.44121	693	-0.45305	693	0.26992	693	0.41148	693	-0.41382		693	0.11385	693	-0.92207	693	-0.04365	693	-0.02865	693
1359.48	0	3832.39	0.01154	3832.08	0.00038934		1783.15	14	3866.4	0.08858	3866.12	0.000473196		2036.03	2	3900.66	0.13313	3900.38	0.00139		2100.8	3	3832.56	0.1173	3832.27	0.000883249		692.5	0.26949	692.5	-0.00295	692.5	-0.06293	692.5	0.26949	692.5	0.38107	692.5	-0.2614		692.5	0.09327	692.5	-0.92106	692.5	-0.05266	692.5	-0.03223	692.5
1361.3	0	3832.42	0.01331	3832.08	0.000403046		1783.16	17	3866.43	0.08602	3866.12	0.000489175		2036.05	43	3900.69	0.16409	3900.39	0.00143		2100.82	34	3832.58	0.15543	3832.28	0.000908629		692	0.21288	692	0.30806	692	0.28716	692	0.21288	692	0.25459	692	-0.12897		692	0.04299	692	-0.9085	692	-0.07355	692	-0.03654	692
1361.32	0	3832.44	0.01537	3832.09	0.000417259		1783.18	28	3866.46	0.08602	3866.13	0.000506186		2036.06	15	3900.71	0.18266	3900.4	0.00148		2100.84	191	3832.61	0.19648	3832.29	0.000939086		691.5	0.20618	691.5	0.60493	691.5	0.6257	691.5	0.20618	691.5	0.16458	691.5	-0.02663		691.5	-0.01977	691.5	-0.89581	691.5	-0.08648	691.5	-0.04074	691.5
1361.34	0	3832.47	0.01852	3832.1	0.00043198		1783.2	58	3866.48	0.08346	3866.14	0.000525773		2036.08	226	3900.74	0.19195	3900.41	0.00152		2100.86	175	3832.63	0.24047	3832.3	0.000964467		691	0.19772	691	0.72815	691	0.81797	691	0.19772	691	-0.00251	691	0.03955		691	-0.05068	691	-0.87343	691	-0.09729	691	-0.04402	691
1361.35	1	3832.5	0.02357	3832.11	0.000446701		1783.22	25	3866.51	0.08346	3866.15	0.000541237		2036.1	72	3900.77	0.21672	3900.41	0.00157		2100.88	69	3832.66	0.26393	3832.3	0.000994924		690.5	0.16553	690.5	0.79825	690.5	1.03969	690.5	0.16553	690.5	-0.06918	690.5	0.12135		690.5	-0.04731	690.5	-0.81183	690.5	-0.10399	690.5	-0.04608	690.5
1361.37	1	3832.52	0.02547	3832.12	0.000462437		1783.24	0	3866.54	0.08858	3866.16	0.000556701		2036.12	23	3900.79	0.23529	3900.42	0.00162		2100.9	55	3832.69	0.26979	3832.31	0.00103		690	0.20001	690	0.7056	690	1.05701	690	0.20001	690	-0.1191	690	0.15205		690	-0.05349	690	-0.78226	690	-0.09909	690	-0.04713	690
1361.39	2	3832.55	0.02605	3832.12	0.000478173		1783.26	0	3866.57	0.09626	3866.16	0.00057732		2036.14	157	3900.82	0.23529	3900.43	0.00167		2100.92	61	3832.71	0.25806	3832.32	0.00106		689.5	0.12106	689.5	0.68739	689.5	1.04095	689.5	0.12106	689.5	-0.23251	689.5	0.16592		689.5	-0.05675	689.5	-0.7634	689.5	-0.09152	689.5	-0.04764	689.5
1361.4	2	3832.61	0.02711	3832.13	0.000494924		1783.27	8	3866.59	0.09626	3866.17	0.000597938		2036.16	36	3900.85	0.2322	3900.44	0.00172		2100.94	210	3832.74	0.24927	3832.33	0.00109		689	0.05637	689	0.66749	689	0.9929	689	0.05637	689	-0.30082	689	0.13168		689	-0.04453	689	-0.72306	689	-0.08979	689	-0.04806	689
1361.43	3	3832.63	0.02862	3832.14	0.00051269		1783.29	184	3866.62	0.09882	3866.18	0.000618557		2036.18	7	3900.88	0.23529	3900.44	0.00177		2100.96	137	3832.77	0.22874	3832.33	0.00112		688.5	-0.03636	688.5	0.64876	688.5	0.87954	688.5	-0.03636	688.5	-0.31943	688.5	0.10581		688.5	-0.02961	688.5	-0.70052	688.5	-0.08248	688.5	-0.0481	688.5
1361.45	4	3832.66	0.02958	3832.15	0.000527919		1783.31	19	3866.65	0.10394	3866.19	0.000634021		2036.2	4	3900.9	0.26006	3900.45	0.00183		2100.98	13	3832.79	0.20235	3832.34	0.00116		688	-0.04137	688	0.5534	688	0.71761	688	-0.04137	688	-0.25747	688	0.12017		688	-0.02277	688	-0.75762	688	-0.07357	688	-0.04851	688
1361.47	4	3832.69	0.02836	3832.16	0.000548223		1783.33	21	3866.67	0.1065	3866.19	0.000654639		2036.22	22	3900.93	0.29412	3900.46	0.00188		2101	95	3832.82	0.17595	3832.35	0.00119		687.5	-0.03733	687.5	0.41618	687.5	0.56501	687.5	-0.03733	687.5	-0.18045	687.5	0.15496		687.5	-0.04766	687.5	-0.82763	687.5	-0.07743	687.5	-0.04987	687.5
1361.48	3	3832.71	0.02344	3832.16	0.000563452		1783.35	48	3866.7	0.11162	3866.2	0.000680412		2036.24	6	3900.96	0.32198	3900.47	0.00194		2101.02	224	3832.85	0.17009	3832.36	0.00123		687	-0.07313	687	0.34789	687	0.40844	687	-0.07313	687	-0.14632	687	0.09067		687	-0.06034	687	-0.88043	687	-0.09172	687	-0.0524	687
1361.5	2	3832.77	0.02212	3832.17	0.000583756		1783.36	10	3866.73	0.11418	3866.21	0.000701031		2036.26	9	3900.98	0.35604	3900.48	0.00201		2101.04	15	3832.87	0.17595	3832.37	0.00126		686.5	-0.07733	686.5	0.25981	686.5	0.21152	686.5	-0.07733	686.5	-0.10056	686.5	0.05733		686.5	-0.05066	686.5	-0.92583	686.5	-0.11145	686.5	-0.05606	686.5
1361.51	2	3832.79	0.02338	3832.18	0.000604061		1783.38	22	3866.75	0.11418	3866.22	0.000721649		2036.28	6	3901.01	0.40557	3900.48	0.00207		2101.05	223	3832.9	0.19062	3832.37	0.0013		686	-0.10807	686	0.15733	686	0.02914	686	-0.10807	686	-0.07298	686	0.03784		686	-0.07981	686	-0.97687	686	-0.12151	686	-0.06086	686
1361.53	1	3832.82	0.03045	3832.19	0.000624365		1783.4	7	3866.78	0.1193	3866.23	0.000747423		2036.3	15	3901.04	0.44272	3900.49	0.00213		2101.07	12	3832.93	0.21701	3832.38	0.00135		685.5	-0.19982	685.5	0.07886	685.5	-0.10261	685.5	-0.19982	685.5	-0.12337	685.5	0.07859		685.5	-0.08426	685.5	-1.04263	685.5	-0.13091	685.5	-0.06603	685.5
1361.55	1	3832.85	0.04534	3832.19	0.00064467		1783.42	18	3866.81	0.12442	3866.23	0.000768041		2036.32	37	3901.06	0.47059	3900.5	0.0022		2101.09	22	3832.95	0.25806	3832.39	0.00139		685	-0.24509	685	-0.01036	685	-0.07781	685	-0.24509	685	-0.18154	685	0.18154		685	-0.11399	685	-1.12358	685	-0.13807	685	-0.07143	685
1361.56	0	3832.88	0.06431	3832.2	0.000664975		1783.44	34	3866.84	0.1321	3866.24	0.000793814		2036.34	17	3901.09	0.47678	3900.51	0.00227		2101.11	14	3832.98	0.31085	3832.4	0.00143		684.5	-0.26484	684.5	-0.01542	684.5	-0.03087	684.5	-0.26484	684.5	-0.24515	684.5	0.28498		684.5	-0.12891	684.5	-1.22085	684.5	-0.1512	684.5	-0.07745	684.5
1361.58	0	3832.9	0.08746	3832.21	0.000685279		1783.46	0	3866.86	0.13978	3866.25	0.000819588		2036.35	39	3901.12	0.4644	3900.51	0.00234		2101.13	0	3833.01	0.36364	3832.41	0.00147		684	-0.38777	684	0.0578	684	0.08637	684	-0.38777	684	-0.28708	684	0.4033		684	-0.15679	684	-1.30719	684	-0.15535	684	-0.0834	684
1361.6	0	3832.93	0.11543	3832.22	0.00071066		1783.47	97	3866.89	0.15515	3866.26	0.000845361		2036.37	75	3901.15	0.44892	3900.52	0.00241		2101.15	6	3833.03	0.41935	3832.41	0.00151		683.5	-0.37293	683.5	0.22059	683.5	0.20314	683.5	-0.37293	683.5	-0.28476	683.5	0.51491		683.5	-0.14123	683.5	-1.3424	683.5	-0.16501	683.5	-0.08861	683.5
1362.5	0	3832.96	0.14341	3832.23	0.000730964		1783.49	205	3866.92	0.17307	3866.26	0.000871134		2036.39	34	3901.17	0.41796	3900.53	0.00249		2101.17	22	3833.06	0.46628	3832.42	0.00156		683	-0.29297	683	0.2423	683	0.18628	683	-0.29297	683	-0.31766	683	0.57284		683	-0.108	683	-1.33933	683	-0.16994	683	-0.09349	683
1362.52	0	3832.98	0.17846	3832.23	0.000756345		1783.51	95	3866.94	0.20123	3866.27	0.000896907		2036.41	17	3901.2	0.36533	3900.54	0.00258		2101.19	37	3833.09	0.51026	3832.43	0.0016		682.5	-0.31359	682.5	0.18359	682.5	0.10898	682.5	-0.31359	682.5	-0.37355	682.5	0.5918		682.5	-0.07294	682.5	-1.29801	682.5	-0.17832	682.5	-0.09866	682.5
1362.53	0	3833.01	0.20643	3832.24	0.00077665		1783.53	0	3866.97	0.23963	3866.28	0.000927835		2036.43	25	3901.23	0.31579	3900.55	0.00266		2101.21	16	3833.11	0.53959	3832.44	0.00165		682	-0.30035	682	0.06585	682	0.03248	682	-0.30035	682	-0.37001	682	0.60679		682	-0.03079	682	-1.26045	682	-0.18747	682	-0.10424	682
1362.55	1	3833.04	0.22669	3832.25	0.00080203		1783.55	0	3867	0.28315	3866.29	0.000953608		2036.45	46	3901.25	0.26935	3900.55	0.00275		2101.23	28	3833.14	0.54545	3832.44	0.00171		681.5	-0.27389	681.5	-0.03022	681.5	-0.07488	681.5	-0.27389	681.5	-0.33262	681.5	0.53294		681.5	0.03836	681.5	-1.19734	681.5	-0.20225	681.5	-0.10902	681.5
1362.57	1	3833.07	0.24695	3832.26	0.000827411		1783.57	46	3867.02	0.33436	3866.3	0.000984536		2036.47	249	3901.28	0.24149	3900.56	0.00284		2101.25	45	3833.17	0.53666	3832.45	0.00176		681	-0.22791	681	-0.15088	681	-0.28521	681	-0.22791	681	-0.27439	681	0.46611		681	0.13035	681	-1.09795	681	-0.21475	681	-0.11272	681
1362.58	1	3833.09	0.26624	3832.26	0.000852792		1783.58	64	3867.05	0.38812	3866.3	0.00102		2036.49	202	3901.31	0.22601	3900.57	0.00294		2101.27	100	3833.19	0.5132	3832.46	0.00181		680.5	-0.26082	680.5	-0.20157	680.5	-0.42819	680.5	-0.26082	680.5	-0.32602	680.5	0.37584		680.5	0.21547	680.5	-0.99864	680.5	-0.21849	680.5	-0.11476	680.5
1362.6	2	3833.12	0.29196	3832.27	0.000883249		1783.6	0	3867.08	0.43932	3866.31	0.00105		2036.51	28	3901.33	0.22291	3900.58	0.00305		2101.29	48	3833.22	0.46628	3832.47	0.00186		680	-0.30496	680	-0.18555	680	-0.49925	680	-0.30496	680	-0.37863	680	0.443		680	0.28912	680	-0.89618	680	-0.22188	680	-0.11502	680
1362.63	2	3833.15	0.31383	3832.28	0.000908629		1783.62	9	3867.11	0.47773	3866.32	0.00108		2036.53	35	3901.36	0.23839	3900.58	0.00316		2101.31	3	3833.25	0.41642	3832.48	0.00192		679.5	-0.22215	679.5	-0.20312	679.5	-0.60056	679.5	-0.22215	679.5	-0.41329	679.5	0.54584		679.5	0.33973	679.5	-0.76673	679.5	-0.22463	679.5	-0.11273	679.5
1362.65	3	3833.17	0.32058	3832.29	0.000939086		1783.64	10	3867.13	0.50333	3866.33	0.00111		2036.55	26	3901.39	0.28173	3900.59	0.00329		2101.33	18	3833.27	0.35777	3832.48	0.00198		679	-0.2682	679	-0.21892	679	-0.64346	679	-0.2682	679	-0.45183	679	0.60835		679	0.39009	679	-0.64674	679	-0.22008	679	-0.10839	679
1362.66	3	3833.2	0.32797	3832.3	0.000964467		1783.66	14	3867.16	0.51101	3866.33	0.00114		2036.57	192	3901.42	0.34985	3900.6	0.00342		2101.35	44	3833.3	0.29912	3832.49	0.00204		678.5	-0.2188	678.5	-0.2524	678.5	-0.67201	678.5	-0.2188	678.5	-0.47902	678.5	0.62001		678.5	0.43815	678.5	-0.53475	678.5	-0.20159	678.5	-0.10135	678.5
1362.68	3	3833.23	0.32797	3832.3	0.000994924		1783.67	35	3867.19	0.49821	3866.34	0.00118		2036.59	95	3901.44	0.43034	3900.61	0.00357		2101.37	0	3833.33	0.24927	3832.5	0.00211		678	-0.17473	678	-0.23193	678	-0.69963	678	-0.17473	678	-0.57769	678	0.53371		678	0.4545	678	-0.47638	678	-0.17621	678	-0.09267	678
1362.69	2	3833.25	0.31543	3832.31	0.00103		1783.69	9	3867.21	0.47005	3866.35	0.00122		2036.61	60	3901.47	0.51393	3900.62	0.00372		2101.38	17	3833.35	0.21408	3832.51	0.00217		677.5	-0.0702	677.5	-0.20926	677.5	-0.67561	677.5	-0.0702	677.5	-0.64136	677.5	0.45469		677.5	0.46189	677.5	-0.43256	677.5	-0.15699	677.5	-0.08308	677.5
1362.71	2	3833.28	0.29807	3832.32	0.00106		1783.71	0	3867.24	0.42396	3866.36	0.00125		2036.62	115	3901.5	0.59443	3900.62	0.0039		2101.4	59	3833.38	0.19648	3832.51	0.00224		677	-0.0263	677	-0.11347	677	-0.67469	677	-0.0263	677	-0.57798	677	0.41908		677	0.46554	677	-0.3682	677	-0.13446	677	-0.07421	677
1362.73	1	3833.31	0.26238	3832.33	0.00109		1783.78	0	3867.27	0.37532	3866.37	0.00129		2036.64	197	3901.52	0.67183	3900.63	0.00409		2101.42	88	3833.41	0.20821	3832.52	0.00231		676.5	0.04642	676.5	-0.0548	676.5	-0.63377	676.5	0.04642	676.5	-0.48127	676.5	0.3865		676.5	0.4716	676.5	-0.28629	676.5	-0.11343	676.5	-0.0665	676.5
1362.74	1	3833.34	0.2299	3832.33	0.00112		1783.8	19	3867.29	0.32668	3866.37	0.00133		2036.66	347	3901.55	0.73065	3900.64	0.00431		2101.44	188	3833.43	0.2434	3832.53	0.00238		676	0.08581	676	0.06005	676	-0.52692	676	0.08581	676	-0.37159	676	0.38713		676	0.46602	676	-0.21532	676	-0.09765	676	-0.05987	676
1362.76	0	3833.36	0.20965	3832.34	0.00116		1783.82	18	3867.32	0.28827	3866.38	0.00137		2036.68	205	3901.58	0.76161	3900.65	0.00457		2101.46	0	3833.46	0.29912	3832.54	0.00246		675.5	0.18675	675.5	0.30946	675.5	-0.35579	675.5	0.18675	675.5	-0.36913	675.5	0.38916		675.5	0.45475	675.5	-0.18623	675.5	-0.09077	675.5	-0.05502	675.5
1362.78	0	3833.39	0.19582	3832.35	0.00119		1783.84	0	3867.35	0.26011	3866.39	0.00141		2036.7	302	3901.6	0.77399	3900.66	0.00483		2101.48	31	3833.49	0.3783	3832.55	0.00253		675	0.15214	675	0.54126	675	-0.23815	675	0.15214	675	-0.41064	675	0.37209		675	0.43265	675	-0.19094	675	-0.08387	675	-0.05249	675
1362.79	0	3833.42	0.20772	3832.36	0.00123		1783.89	0	3867.38	0.24731	3866.4	0.00145		2036.72	68	3901.63	0.76161	3900.66	0.00517		2101.5	21	3833.51	0.47507	3832.55	0.00261		674.5	0.17179	674.5	0.69953	674.5	-0.14865	674.5	0.17179	674.5	-0.42718	674.5	0.39829		674.5	0.41035	674.5	-0.19667	674.5	-0.09658	674.5	-0.0522	674.5
1362.91	0	3833.44	0.24437	3832.37	0.00126		1783.91	6	3867.4	0.25755	3866.41	0.00149		2036.74	32	3901.66	0.73684	3900.67	0.00555		2101.52	23	3833.54	0.58358	3832.56	0.0027		674	0.12179	674	0.70014	674	-0.16102	674	0.12179	674	-0.49257	674	0.36125		674	0.36922	674	-0.25108	674	-0.10674	674	-0.0532	674
1362.92	0	3833.47	0.30289	3832.37	0.0013		1783.93	32	3867.43	0.29083	3866.41	0.00154		2036.76	53	3901.68	0.69659	3900.68	0.00597		2101.54	17	3833.56	0.69208	3832.57	0.00279		673.5	0.11988	673.5	0.67132	673.5	-0.08375	673.5	0.11988	673.5	-0.62003	673.5	0.38864		673.5	0.3157	673.5	-0.32673	673.5	-0.11835	673.5	-0.05531	673.5
1362.94	0	3833.5	0.38907	3832.38	0.00135		1783.95	0	3867.46	0.3446	3866.42	0.00159		2036.78	113	3901.71	0.63777	3900.69	0.00644		2101.56	2	3833.59	0.78592	3832.58	0.00288		673	0.0712	673	0.66208	673	-0.01084	673	0.0712	673	-0.75477	673	0.40194		673	0.23789	673	-0.3973	673	-0.11697	673	-0.05867	673
1362.95	1	3833.53	0.48875	3832.39	0.00139		1784.04	0	3867.48	0.41372	3866.43	0.00163		2036.8	48	3901.74	0.57585	3900.69	0.00702		2101.58	28	3833.62	0.84751	3832.58	0.00298		672.5	0.16722	672.5	0.67549	672.5	0.07494	672.5	0.16722	672.5	-0.88047	672.5	0.43665		672.5	0.12861	672.5	-0.49385	672.5	-0.11716	672.5	-0.0624	672.5
1362.97	1	3833.55	0.58199	3832.4	0.00143		1784.06	8	3867.51	0.49053	3866.44	0.00169		2036.82	0	3901.77	0.52322	3900.7	0.0077		2101.6	153	3833.64	0.87977	3832.59	0.00308		672	0.23211	672	0.68188	672	0.11198	672	0.23211	672	-0.90614	672	0.47619		672	-0.02099	672	-0.60598	672	-0.1239	672	-0.06593	672
1362.99	1	3833.58	0.65916	3832.41	0.00147		1784.07	24	3867.54	0.56989	3866.44	0.00174		2036.84	36	3901.79	0.47368	3900.71	0.00838		2101.62	0	3833.67	0.88563	3832.6	0.00319		671.5	0.22278	671.5	0.76393	671.5	0.27422	671.5	0.22278	671.5	-0.7999	671.5	0.4616		671.5	-0.18203	671.5	-0.71749	671.5	-0.12705	671.5	-0.06897	671.5
1363	2	3833.61	0.7074	3832.41	0.00151		1784.09	0	3867.56	0.64926	3866.45	0.00179		2036.86	24	3901.82	0.43963	3900.72	0.00932		2101.64	18	3833.7	0.8563	3832.61	0.0033		671	0.21506	671	0.84189	671	0.44436	671	0.21506	671	-0.7353	671	0.3967		671	-0.3045	671	-0.78081	671	-0.12787	671	-0.07114	671
1363.03	3	3833.63	0.72669	3832.42	0.00156		1784.11	17	3867.59	0.71326	3866.46	0.00185		2036.88	20	3901.85	0.41486	3900.73	0.01026		2101.66	2	3833.72	0.78299	3832.62	0.00343		670.5	0.19951	670.5	0.77273	670.5	0.5416	670.5	0.19951	670.5	-0.62115	670.5	0.33379		670.5	-0.39747	670.5	-0.7896	670.5	-0.12939	670.5	-0.07183	670.5
1363.05	4	3833.66	0.7074	3832.43	0.0016		1784.13	161	3867.62	0.75678	3866.47	0.0019		2036.89	261	3901.87	0.40867	3900.73	0.01141		2101.68	27	3833.75	0.69208	3832.62	0.00356		670	0.10503	670	0.54129	670	0.5058	670	0.10503	670	-0.53641	670	0.28927		670	-0.48523	670	-0.75309	670	-0.14004	670	-0.07251	670
1363.07	4	3833.69	0.65273	3832.44	0.00165		1784.15	64	3867.65	0.76703	3866.48	0.00196		2036.91	10	3901.9	0.43653	3900.74	0.01272		2101.7	197	3833.78	0.59238	3832.63	0.0037		669.5	0.17328	669.5	0.26228	669.5	0.42498	669.5	0.17328	669.5	-0.46441	669.5	0.16671		669.5	-0.57753	669.5	-0.66652	669.5	-0.14263	669.5	-0.07273	669.5
1363.08	4	3833.71	0.57235	3832.44	0.00171		1784.17	0	3867.67	0.7491	3866.48	0.00202		2036.93	33	3901.93	0.49536	3900.75	0.01424		2101.71	100	3833.8	0.5044	3832.64	0.00386		669	0.03593	669	0.0638	669	0.3354	669	0.03593	669	-0.48642	669	0.13333		669	-0.64312	669	-0.56523	669	-0.13709	669	-0.07238	669
1363.1	4	3833.74	0.49196	3832.45	0.00176		1784.18	3	3867.7	0.70814	3866.49	0.00208		2036.95	100	3901.95	0.58514	3900.76	0.01597		2101.73	35	3833.83	0.43109	3832.65	0.00403		668.5	0.0567	668.5	0.000336569	668.5	0.30326	668.5	0.0567	668.5	-0.48765	668.5	-0.00222		668.5	-0.70035	668.5	-0.45835	668.5	-0.13256	668.5	-0.07005	668.5
1363.12	3	3833.77	0.41158	3832.46	0.00181		1784.2	54	3867.73	0.64926	3866.5	0.00215		2036.97	51	3901.98	0.68421	3900.76	0.01785		2101.75	67	3833.86	0.37243	3832.66	0.00422		668	0.01369	668	0.03794	668	0.32393	668	0.01369	668	-0.49594	668	-0.11945		668	-0.73678	668	-0.37423	668	-0.12608	668	-0.06545	668
1363.13	3	3833.8	0.34405	3832.47	0.00186		1784.22	17	3867.75	0.57245	3866.51	0.00222		2036.99	13	3902.01	0.78019	3900.77	0.02016		2101.77	36	3833.88	0.34018	3832.66	0.00444		667.5	0.05342	667.5	0.0527	667.5	0.33295	667.5	0.05342	667.5	-0.54825	667.5	-0.21324		667.5	-0.79044	667.5	-0.31122	667.5	-0.11354	667.5	-0.05908	667.5
1363.15	2	3833.82	0.2926	3832.48	0.00192		1784.24	0	3867.78	0.48797	3866.51	0.00229		2037.01	128	3902.04	0.86997	3900.78	0.02262		2101.79	75	3833.91	0.34018	3832.67	0.00468		667	0.05544	667	0.11492	667	0.38605	667	0.05544	667	-0.58432	667	-0.28797		667	-0.81796	667	-0.18948	667	-0.10395	667	-0.05148	667
1363.16	1	3833.85	0.25788	3832.48	0.00198		1784.26	9	3867.81	0.4086	3866.52	0.00236		2037.03	42	3902.06	0.95046	3900.79	0.02545		2101.81	25	3833.94	0.37243	3832.68	0.00495		666.5	0.02857	666.5	0.24288	666.5	0.48548	666.5	0.02857	666.5	-0.73596	666.5	-0.38826		666.5	-0.84937	666.5	-0.06791	666.5	-0.09708	666.5	-0.04291	666.5
1363.18	1	3833.88	0.2418	3832.49	0.00204		1784.28	6	3867.83	0.3446	3866.53	0.00243		2037.05	4	3902.09	0.9969	3900.8	0.02859		2101.83	27	3833.96	0.43988	3832.69	0.00523		666	0.05862	666	0.32944	666	0.56997	666	0.05862	666	-0.84338	666	-0.52652		666	-0.89486	666	0.00227	666	-0.07084	666	-0.03373	666
1363.2	1	3833.9	0.24598	3832.5	0.00211		1784.29	22	3867.86	0.30876	3866.54	0.00252		2037.07	8	3902.12	1	3900.8	0.03209		2101.85	75	3833.99	0.52199	3832.69	0.00563		665.5	-0.01106	665.5	0.31898	665.5	0.5774	665.5	-0.01106	665.5	-0.89116	665.5	-0.60471		665.5	-0.93286	665.5	0.05501	665.5	-0.04497	665.5	-0.02579	665.5
1363.21	1	3833.93	0.28232	3832.51	0.00217		1784.31	8	3867.89	0.29852	3866.55	0.00259		2037.09	192	3902.14	0.96285	3900.81	0.03607		2101.87	94	3834.02	0.61877	3832.7	0.00599		665	-0.0274	665	0.27892	665	0.4627	665	-0.0274	665	-0.81026	665	-0.63664		665	-0.95599	665	0.0954	665	-0.01742	665	-0.01896	665
1363.23	3	3833.96	0.34405	3832.51	0.00224		1784.33	5	3867.92	0.31388	3866.55	0.00268		2037.11	212	3902.17	0.90712	3900.82	0.04026		2101.89	19	3834.04	0.73021	3832.71	0.0065		664.5	-0.02996	664.5	0.21177	664.5	0.3163	664.5	-0.02996	664.5	-0.68978	664.5	-0.64951		664.5	-0.9439	664.5	0.14193	664.5	-0.00428	664.5	-0.01265	664.5
1363.24	5	3833.99	0.42765	3832.52	0.00231		1784.35	14	3867.94	0.35996	3866.56	0.00277		2037.13	95	3902.2	0.83591	3900.83	0.04518		2101.91	4	3834.07	0.83578	3832.72	0.00701		664	0.01255	664	0.12455	664	0.1362	664	0.01255	664	-0.52864	664	-0.70156		664	-0.93376	664	0.17272	664	-0.00118	664	-0.0073	664
1363.26	7	3834.01	0.54019	3832.53	0.00238		1784.37	15	3867.97	0.44444	3866.57	0.00286		2037.15	118	3902.22	0.76161	3900.83	0.05037		2101.93	0	3834.1	0.92962	3832.73	0.00761		663.5	-0.03892	663.5	0.06214	663.5	0.12111	663.5	-0.03892	663.5	-0.49037	663.5	-0.89219		663.5	-0.90265	663.5	0.20191	663.5	-0.004	663.5	-0.00313	663.5
1363.28	9	3834.04	0.66881	3832.54	0.00246		1784.38	0	3868	0.54941	3866.58	0.00296		2037.17	97	3902.25	0.68111	3900.84	0.05602		2101.95	0	3834.12	0.98827	3832.73	0.00838		663	-0.0639	663	-0.01962	663	0.10649	663	-0.0639	663	-0.45588	663	-0.97433		663	-0.81603	663	0.24662	663	-0.00426	663	-0.000364214	663
1363.31	11	3834.07	0.79421	3832.55	0.00253		1784.4	15	3868.02	0.66718	3866.58	0.00306		2037.18	100	3902.28	0.60991	3900.85	0.0623		2101.97	5	3834.15	1	3832.74	0.00914		662.5	0.01343	662.5	-0.10179	662.5	0.12693	662.5	0.01343	662.5	-0.49099	662.5	-0.97934		662.5	-0.75	662.5	0.2838	662.5	-0.00702	662.5	0.000551623	662.5
1363.33	13	3834.09	0.90997	3832.55	0.00261		1784.42	20	3868.05	0.78239	3866.59	0.00318		2037.2	23	3902.31	0.55418	3900.86	0.06911		2101.99	12	3834.18	0.97654	3832.75	0.01015		662	-0.06868	662	-0.31255	662	-0.04799	662	-0.06868	662	-0.53757	662	-0.84957		662	-0.70562	662	0.30551	662	-0.01497	662	-0.000704112	662
1363.34	13	3834.12	0.97428	3832.56	0.0027		1784.44	11	3868.08	0.88223	3866.6	0.00329		2037.22	19	3902.33	0.51393	3900.87	0.07644		2102.01	43	3834.2	0.92082	3832.76	0.01122		661.5	-0.01008	661.5	-0.57273	661.5	-0.27847	661.5	-0.01008	661.5	-0.56141	661.5	-0.71179		661.5	-0.6906	661.5	0.28424	661.5	-0.00455	661.5	-0.00263	661.5
1363.36	11	3834.15	1	3832.57	0.00279		1784.46	0	3868.1	0.95648	3866.61	0.00342		2037.24	83	3902.36	0.48607	3900.87	0.08429		2102.03	87	3834.23	0.83578	3832.76	0.01249		661	-0.10737	661	-0.86685	661	-0.56518	661	-0.10737	661	-0.50557	661	-0.54778		661	-0.70914	661	0.23831	661	0.00339	661	-0.0042	661
1363.37	9	3834.17	0.98071	3832.58	0.00288		1784.48	0	3868.13	1	3866.62	0.00356		2037.26	24	3902.39	0.48607	3900.88	0.09319		2102.04	0	3834.26	0.72434	3832.77	0.01391		660.5	-0.06751	660.5	-0.98196	660.5	-0.6515	660.5	-0.06751	660.5	-0.40753	660.5	-0.40596		660.5	-0.73286	660.5	0.19068	660.5	-0.0003675	660.5	-0.00417	660.5
1363.39	7	3834.2	0.90032	3832.58	0.00298		1784.49	15	3868.16	0.99488	3866.62	0.00371		2037.28	19	3902.41	0.51084	3900.89	0.10209		2102.08	0	3834.28	0.60411	3832.78	0.01558		660	-0.0373	660	-0.95302	660	-0.64564	660	-0.0373	660	-0.30373	660	-0.33963		660	-0.75227	660	0.14743	660	-0.00471	660	-0.00268	660
1363.41	5	3834.23	0.77814	3832.59	0.00308		1784.51	46	3868.19	0.95136	3866.63	0.00387		2037.3	22	3902.44	0.55418	3900.9	0.11152		2102.1	7	3834.31	0.4956	3832.79	0.01751		659.5	-0.08428	659.5	-0.90182	659.5	-0.53194	659.5	-0.08428	659.5	-0.22745	659.5	-0.2916		659.5	-0.79516	659.5	0.11041	659.5	-0.0115	659.5	-0.000692696	659.5
1363.42	3	3834.26	0.65595	3832.6	0.00319		1784.53	0	3868.21	0.87455	3866.64	0.00406		2037.32	19	3902.47	0.6192	3900.91	0.12199		2102.12	7	3834.34	0.40762	3832.8	0.01954		659	-0.08284	659	-0.85628	659	-0.38539	659	-0.08284	659	-0.19866	659	-0.28038		659	-0.8155	659	0.11777	659	-0.01163	659	0.00124	659
1363.44	1	3834.28	0.53055	3832.61	0.0033		1784.55	0	3868.24	0.76959	3866.65	0.00426		2037.34	39	3902.49	0.6904	3900.91	0.13246		2102.14	0	3834.36	0.34018	3832.8	0.02208		658.5	-0.0819	658.5	-0.81281	658.5	-0.36969	658.5	-0.0819	658.5	-0.18569	658.5	-0.27534		658.5	-0.84942	658.5	0.10694	658.5	-0.00421	658.5	0.00358	658.5
1363.46	0	3834.31	0.43087	3832.62	0.00343		1784.57	9	3868.27	0.65438	3866.66	0.00449		2037.36	21	3902.52	0.76161	3900.92	0.14346		2102.2	0	3834.39	0.30205	3832.81	0.02477		658	-0.12701	658	-0.71903	658	-0.35314	658	-0.12701	658	-0.20444	658	-0.21827		658	-0.88296	658	0.08321	658	0.01199	658	0.00617	658
1363.47	0	3834.34	0.35691	3832.62	0.00356		1784.58	4	3868.29	0.54173	3866.66	0.00475		2037.38	19	3902.55	0.82663	3900.93	0.15497		2102.22	34	3834.42	0.28446	3832.82	0.02792		657.5	-0.13759	657.5	-0.57265	657.5	-0.32654	657.5	-0.13759	657.5	-0.225	657.5	-0.08878		657.5	-0.89612	657.5	0.11854	657.5	0.02802	657.5	0.00855	657.5
1370.31	0	3834.36	0.31576	3832.63	0.0037		1784.6	0	3868.32	0.43676	3866.67	0.00504		2037.4	0	3902.58	0.85759	3900.94	0.16754		2102.24	114	3834.44	0.30499	3832.83	0.03137		657	-0.14232	657	-0.47418	657	-0.3075	657	-0.14232	657	-0.18617	657	0.13346		657	-0.90143	657	0.17187	657	0.03872	657	0.01242	657
1370.32	0	3834.39	0.31801	3832.64	0.00386		1784.66	0	3868.35	0.3574	3866.68	0.00541		2037.42	0	3902.6	0.85449	3900.94	0.17958		2102.26	11	3834.47	0.36364	3832.83	0.03523		656.5	-0.08907	656.5	-0.3907	656.5	-0.32394	656.5	-0.08907	656.5	-0.11224	656.5	0.22261		656.5	-0.87315	656.5	0.27125	656.5	0.03799	656.5	0.01786	656.5
1370.34	0	3834.42	0.3537	3832.65	0.00403		1784.68	38	3868.37	0.30364	3866.69	0.00577		2037.44	50	3902.63	0.82353	3900.95	0.19267		2102.28	50	3834.5	0.43988	3832.84	0.03959		656	-0.17678	656	-0.26683	656	-0.31252	656	-0.17678	656	-0.14453	656	0.26814		656	-0.85799	656	0.37211	656	0.03173	656	0.02376	656
[truncated: 186,668 more rows]
[truncated: 27 more columns]

## Sheet: Supplementary Figure 12.
Figure S12.a			Figure S12.b			Figure S12.c			Figure S12.d			Figure S12.e			Figure S12.f
250	1.68311		250	2.3522		250	1.45016		700	0.03343		250	1.88153		250	1.9522	250	1.59388	250	1.85187	250	2.25498	250	1.71041
[truncated: 900 more rows]

## Sheet: Supplementary Figure 14.
700	-0.58716	700	0.86357	700	-0.61193	700	0.81417		700	-0.4621	700	3.22681	700	0.60206	700	-1.65747
[truncated: 900 more rows]

[truncated: 3 more sheets: Supplementary Figure 15., Supplementary Figure 16., Supplementary Figure 17.]
